# Supplementary material for: A BRET biosensor for measuring uncompetitive engagement of PRMT5 complexes in cells
Source: Nat Commun. 2025 Dec 3;16:10129. doi: 10.1038/s41467-025-65558-6 (PMC12675575; doi:10.1038/s41467-025-65558-6)
Supplement: Supplementary file 4 — Source data [file 41467_2025_65558_MOESM4_ESM.xlsx]

## Sheet: Information
Source data file for: A BRET Biosensor for Measuring Uncompetitive Engagement of PRMT5 Complexes in Cells
Elisabeth M. Rothweiler1,2‡, Ani Michaud3‡, Jakub Stefaniak1,2, Usha Singh1,2, Brynwood B. Mikulsky3, James D. Vasta3, Michael T. Beck3, Jennifer Wilkinson3, Jennifer A. Ward1,2, Catherine M. Rogers1,2, Esra Balıkçı1,2, Jeppe Tranberg-Jensen1,2, Jesper S. Hansen1,2, Peter Loppnau4, Adrian Whitty5, Paul E. Brennan1,2,6, Peter J. Tonge7,8*, Matthew B. Robers3*, and Kilian V. M. Huber1,2*
1Centre for Medicines Discovery, Nuffield Department of Medicine, University of Oxford, Old Road Campus, Roosevelt Drive, Oxford OX3 7FZ, UK
2Target Discovery Institute, Nuffield Department of Medicine, University of Oxford, Old Road Campus, Roosevelt Drive, Oxford OX3 7FZ, UK
3Promega Corporation, Madison, WI, USA
4Structural Genomics Consortium, University of Toronto, 101 College St, Toronto, ON M5G 1L7, Canada
5 Department of Chemistry, Boston University, Boston, MA, 02215 USA
6Alzheimer’s Research UK Oxford Drug Discovery Institute, Nuffield Department of Medicine, University of Oxford, Old Road Campus, Roosevelt Drive, Oxford OX3 7FZ, UK
7Center for Advanced Study of Drug Action, Department of Chemistry, Stony Brook University, Stony Brook, NY, 11794 USA
8Department of Biomedical Genetics, University of Rochester, Rochester NY 14642 USA

## Sheet: Figure 2
Figure 2A	log([CBH-002]), uM	CBH-002 + DMSO			CBH-002 + GSK3326595
	0	772.09	714.737	694.217	61.035	53.68	50.905
	-0.30103	762.087	706.06	687.423	39.1025	34.115	31.58
	-0.60206	725.23	680.053	663.935	21.8125	20.2325	18.485
	-0.90309	664.135	629.705	617.875	15.3225	14.565	13.57
	-1.20412	530.525	496.08	504.627	11.3475	11.2225	10.535
	-1.50515	359.697	340.305	361.188	9.425	9.4525	8.97
	-1.80618	238.278	223.482	233.425	8.645	8.7525	8.42
	-2.10721	126.25	118.032	125.67	8.1675	8.215	7.9325
	-2.40824	70.035	65.87	70.8625	7.9425	8.15	7.6975
	-2.70927	39.885	37.615	39.6175	7.74	7.94	7.67
	-3.0103	23.895	22.6825	24.0725	7.8	7.76	7.5025
	Vehicle	7.7825	7.655	7.4375	7.55	7.735	7.4225
Figure 2B		[CBH-002], uM
	log([GSK3326595]), uM	0.1			0.05			0.025			0.0125			0.0063			0.0031			0.0016			0.0008
	1	16.46	17.02	17.38	11.53	12.55	12.42	9.38	9.49	9.56	8.3	8.75	8.34	7.6	8.02	7.61	7.11	7.7	7.35	7.18	7.58	7.17	6.86	7.32	7.17
	0.522879	20.58	21.38	21.02	13.91	14.87	14.33	10.4	10.93	10.38	8.84	9.18	8.78	7.79	8.18	7.95	7.47	7.84	7.92	7.62	7.64	7.73	6.95	7.39	7.17
	0.045757	29.54	29.52	33.27	19.16	19.61	20.26	13.39	13.49	13.01	10.53	10.55	10.3	8.81	9	8.52	7.94	8.16	7.96	7.33	7.73	7.79	6.92	7.58	7.54
	-0.43136	58.86	59.7	65.83	34.34	36.15	36.15	20.55	21.64	20.22	13.71	14.3	13.74	10.47	10.96	10.49	8.71	9.32	8.78	7.94	8.34	7.89	7.28	7.67	7.28
	-0.90849	131.9	127.14	140.93	76.21	79.06	75.41	41.85	42.93	38.06	24.55	24.47	23.71	16.09	16.14	15.16	11.18	12.17	11.89	9.41	9.68	9.07	7.83	8.04	7.96
	-1.38561	251.17	244.65	266.96	150.59	146.91	155.6	83.36	79.33	80.45	47.24	46.79	47.24	29.32	28.34	27.37	17.19	18.41	17.64	12.53	12.46	12.22	9.42	10.19	9.35
	-1.86273	349.24	376.8	390.5	218.34	250.45	253.8	129.91	143.88	144.63	72.19	84.99	82.48	40.63	48.51	46.69	24.7	28.49	27.31	16.6	17.64	16.92	11.76	12.84	11.84
	-2.33985	431.49	476.05	483.88	288.86	329.34	332.68	175.96	202.04	200.58	97.47	113.67	116.03	54.79	63.79	63.97	31.01	38.25	35.72	19.19	22.84	21.97	12.63	15.2	14.17
	-2.81697	500.08	533.29	494	351.04	370.54	348.79	217.07	229.84	215.63	114.29	129.15	117.53	64.88	72.83	65.14	35.38	38.67	35.45	21.81	22.49	22.25	13.86	14.78	14.21
	-3.29409	490.53	521.89	515.4	323.72	353.33	362.57	200.69	221.02	218.39	104.97	116.32	118.04	55.95	64	61.97	32.17	35.9	34.27	19.84	22.07	21.11	13.23	14.61	14.3
	-3.77121	483.92	531.42	521.72	322.22	375.59	355.58	190.79	231.11	219.38	102.87	122.84	123.53	54.9	70.01	64.21	32.13	38.44	35.66	18.86	23.22	21.2	12.59	14.46	14.4
	Vehicle	491.26	546.41	488.26	325.12	387.29	316.71	198.8	243.39	195.37	105.53	127.21	101.57	57.09	66.95	53.03	31.44	37.08	30.91	19.69	23.08	19.02	12.32	14.36	12.41
Figure 2D-F			Bio rep
	Compound	log([compound]), uM	1	2	3
	LLY-283	1	10.8773	11.5142	12.9958
	LLY-283	0.522879	24.0573	24.992	27.4552
	LLY-283	0.045757	33.9866	34.9081	38.0608
	LLY-283	-0.43136	53.7018	52.5685	57.2147
	LLY-283	-0.90849	66.0829	63.0495	70.9633
	LLY-283	-1.38561	81.3612	78.5469	83.1637
	LLY-283	-1.86273	91.4318	89.6597	94.9428
	LLY-283	-2.33985	97.6873	94.8548	100.042
	LLY-283	-2.81697	101.543	98.9611	102.648
	LLY-283	-3.29409	106.61	101.844	103.759
	LLY-283	-3.77121	102.413	100.757	101.246
	LLY-283	Vehicle	100	100	100
	PF-06939999	0	2.28983e-16	0	0
	PF-06939999	-0.47712	0.948386	0.906128	1.35183
	PF-06939999	-0.95424	2.39943	2.44551	3.62079
	PF-06939999	-1.43136	5.90456	6.19406	9.27388
	PF-06939999	-1.90849	11.6218	12.271	18.4438
	PF-06939999	-2.38561	22.8669	24.7686	33.9375
	PF-06939999	-2.86273	51.0877	53.6249	65.6067
	PF-06939999	-3.33985	72.6579	75.3078	83.066
	PF-06939999	-3.81697	89.0134	90.3764	93.7128
	PF-06939999	-4.29409	98.4119	100.093	102.091
	PF-06939999	-4.77121	102.177	99.9635	101.467
	PF-06939999	Vehicle	100	100	100
	GSK3326595	1	0.639944	-0.189505	-0.22184
	GSK3326595	0.522879	1.42871	0.554756	0.547958
	GSK3326595	0.045757	2.55234	1.30027	1.8438
	GSK3326595	-0.43136	5.23986	3.94584	5.4922
	GSK3326595	-0.90849	12.7505	10.3108	12.8866
	GSK3326595	-1.38561	32.8269	27.6371	34.3387
	GSK3326595	-1.86273	59.1955	54.6888	63.3373
	GSK3326595	-2.33985	82.7947	79.2382	84.4327
	GSK3326595	-2.81697	97.1562	96.4269	96.9122
	GSK3326595	-3.29409	104.082	102.416	102.683
	GSK3326595	-3.77121	101.416	100.338	101.085
	GSK3326595	Vehicle	100	100	100
	MRTX1719	1	7.04152	7.29495	9.84585
	MRTX1719	0.522879	12.8321	13.0093	16.9206
	MRTX1719	0.045757	21.3198	21.6031	27.3166
	MRTX1719	-0.43136	30.8958	30.8097	37.2794
	MRTX1719	-0.90849	39.977	39.5156	46.803
	MRTX1719	-1.38561	53.2216	52.2456	59.7627
	MRTX1719	-1.86273	68.1182	67.7029	74.9605
	MRTX1719	-2.33985	79.8125	77.2931	84.326
	MRTX1719	-2.81697	90.5607	89.306	93.6874
	MRTX1719	-3.29409	98.5179	95.9195	98.9901
	MRTX1719	-3.77121	98.6096	98.7731	98.5255
	MRTX1719	Vehicle	100	100	100
	TNG908	1	4.53773	4.87465	5.42672
	TNG908	0.522879	11.8636	12.9743	14.3286
	TNG908	0.045757	20.1636	21.0987	24.2617
	TNG908	-0.43136	32.5829	34.5265	38.9525
	TNG908	-0.90849	44.0382	45.9134	50.6028
	TNG908	-1.38561	63.6598	65.2939	72.0687
	TNG908	-1.86273	79.3095	85.0471	88.0791
	TNG908	-2.33985	87.5315	90.499	94.7241
	TNG908	-2.81697	97.334	99.3754	102.635
	TNG908	-3.29409	101.648	102.637	97.5694
	TNG908	-3.77121	101.31	102.52	103.192
	TNG908	Vehicle	100	100	100

## Sheet: Figure 3
Figure 3D		Time (h)
	Log([Compound A]), mM	2			3			4			5			6
	1.30103	83.4272	85.4819	85.7746	81.8342	81.364	78.6331	66.778	66.0355	64.6594	54.624	56.3187	57.4615	52.2668	54.3692	54.0911
	0.823909	80.3181	82.6306	81.9906	77.6442	77.2087	75.2051	63.276	65.5951	62.7878	55.0865	56.9427	59.0038	54.5938	55.0349	49.3936
	0.346787	81.2914	84.1739	82.1613	74.7801	76.6546	74.5092	62.9763	64.0721	62.2557	55.0067	55.8546	55.7533	53.8869	53.3272	54.1631
	-0.130334	84.1031	85.0372	83.5554	76.5038	76.2265	75.8494	64.4932	63.6317	62.4575	55.1822	55.7266	57.1795	57.3185	55.1073	53.4859
	-0.607454	83.5083	85.7435	83.6407	75.6552	75.9495	75.5917	61.1598	63.3565	61.7419	52.6303	55.7906	55.8362	55.4481	54.1521	54.826
	-1.08457	84.6708	86.816	83.8968	77.5646	76.2013	75.5402	62.0587	62.6776	61.3382	54.7356	56.0947	56.5825	56.2581	56.815	55.7194
	-1.5617	86.2659	89.5103	86.941	78.5193	78.2412	76.3649	64.7741	65.9438	64.6227	56.2986	59.4228	61.1929	57.3921	58.3635	56.0508
	-2.03882	91.7812	93.8265	92.3467	84.0884	82.1951	80.6435	73.8381	72.5128	71.8707	61.865	65.3909	67.6608	67.1568	64.9773	63.9761
	-2.51599	97.9183	101.073	97.7808	92.4155	90.7827	89.6903	83.7073	82.9352	81.2838	74.6405	76.7993	79.2697	75.6989	75.542	75.0714
	-2.99311	99.1889	102.223	99.7724	95.8365	93.3515	94.2008	92.5091	93.7612	94.4952	87.5595	91.0397	95.1906	89.2486	91.8956	87.7519
	-3.4698	98.7834	102.459	100.427	98.1702	97.1794	96.2627	95.88	97.4311	96.6971	93.9392	95.9999	96.6832	97.4963	96.5267	90.922
	-3.94692	100	100	100	100	100	100	100	100	100	100	100	100	100	100	100
Figure 3E		Time (min)
	Log([MTA]), uM	0			15			30			45			60			75			90			105			120
	3	97.1454		96.4764	90.683		89.61	85.1132		85.4077	81.0903		81.476	78.1441		78.6056	76.3844		76.1538	74.6603		76.0725	73.7921		73.7422	72.8023		72.6232
	2.69897	97.79	100	99.8322	91.3041	93.009	92.424	85.795	87.1093	86.3858	82.3025	82.5687	83.5343	79.9231	80.5076	80.3224	78.3633	78.4608	78.7289	77.506	76.8485	78.1838	76.275	76.6942	76.4624	75.7313	74.4228	77.1989
	2.39794	101.657	98.9477	99.8322	95.0309	93.9964	92.8569	89.8861	89.4394	87.7869	86.9087	85.8617	84.8358	84.6246	84.1517	82.9637	83.5087	83.7874	82.1153	83.1972	81.9615	81.7396	82.0683	81.7808	80.9206	81.7287	80.8319	81.1155
	2.09691	102.21	100.567	100.671	96.2732	96.7612	94.1556	92.2725	93.3104	90.1925	89.6966	89.8705	87.4691	87.6743	89.1021	85.704	87.2027	88.3482	85.3254	86.1784	87.805	84.925	85.3788	87.823	83.8675	85.0761	86.0891	85.2258
	1.79588	102.578	104.007	101.51	97.826	101.027	95.2379	94.6589	97.482	93.0211	92.3634	95.2395	90.7077	91.1052	93.6057	89.1707	90.501	94.1075	88.994	90.3791	93.4896	90.0364	89.5169	93.6495	88.2879	89.9578	93.9749	90.5771
	1.49485	103.131	105.342	102.852	99.3789	104.029	97.4025	96.7044	100.564	95.2152	95.2726	100.215	93.3108	94.7902	100.241	92.7034	94.0631	100.932	93.0154	93.7667	98.6979	92.444	93.517	99.4451	91.8771	93.7236	97.6372	92.9038
	1.19382	104.052	104.897	103.859	100.725	105.174	99.1342	98.9772	103.645	97.3829	97.6969	102.398	95.823	96.8233	102.2	95.2457	96.5698	102.93	94.5323	96.4768	101.207	95.2219	96.1378	101.634	93.9172	95.9552	101.418	95.4631
	0.89279	102.947	105.788	104.027	100.932	107.03	99.7835	99.0909	105.788	99.0748	99.0303	105.297	98.7893	98.094	105.26	98.0521	97.8891	104.627	97.7071	97.6964	104.573	98.0369	97.6551	104.624	96.8264	97.2105	103.603	97.4407
	0.59176	103.407	103.076	101.175	101.967	104.068	98.9177	100.909	104.435	97.8852	100.242	104.295	97.8207	99.7459	104.263	96.5663	99.7361	105.793	96.931	99.187	103.366	96.1849	99.0344	104.223	96.373	98.4658	101.24	98.604
	0.29073	101.473	102.995	100.503	100.725	105.253	98.7013	99.4318	105.111	98.1495	99.8788	104.582	97.3364	99.2376	104.125	96.9295	99.3403	105.127	97.3191	99.3225	102.699	96.259	98.3448	103.946	95.9952	98.3263	102.835	97.557

## Sheet: Figure 4
Figure 4A-F	See Figure S5 for full dataset
Figure 4G	Compound	LLY-283	PF-06939999	GSK3326595	EPZ015666	MRTX1719	TNG908
	EC50 Fold-change	6.1	2.8	2.8	3.9	-36	-42.3

## Sheet: Figure 5
Figure 5A	Log([CBH-002]), uM	CBH-002 + DMSO			CBH-002 + GSK3326595
	-0.60206	403	799.01	758.47	54.7	142.32	134.58
	-0.90309	393	766.11	738.99	41	115.12	108.51
	-1.20412	378	710.21	697.93	27.4	73.14	69.23
	-1.50515	362	618.54	616.68	17.3	42.27	41.43
	-1.80618	323	445.3	435.06	10.5	24.11	24.4
	-2.10721	234	269.12	249.34	7	15.64	15.65
	-2.40824	130	134.31	128.17	5.04	11.19	11.29
	-2.70927	68.8	69.23	65.71	4.16	9.31	8.93
Figure 5B		[CBH-002], uM
	Log([Compound]), uM	0.25			0.125			0.063			0.031			0.016			0.008			0.004			0.002
	1	54.7	142.32	134.58	41	115.12	108.51	27.4	73.14	69.23	17.3	42.27	41.43	10.5	24.11	24.4	7	15.64	15.65	5.04	11.19	11.29	4.16	9.31	8.93
	0.522879	80	164.22	157.12	56.4	134.97	128.94	35.7	90.68	87.94	22.4	54.19	51.96	13.1	30.89	30.1	8.82	19.34	18.73	6.43	12.54	12.8	4.63	9.4	9.46
	0.045757	102	190.56	184.03	78.1	154.74	147.68	49.1	100.25	97.24	29.1	61.64	59.59	16.4	33.15	33.87	9.99	20.93	20.21	6.93	13.61	13.72	4.91	10.23	9.82
	-0.43136	175	243.91	243.46	121	189.94	184.9	71.8	119.36	116.83	42.8	71.71	69.23	23.7	39.77	39.08	14	23.99	23.55	8.84	15.44	14.83	5.85	11.65	10.9
	-0.90849	247	334.34	345.52	172	253.13	258.93	109	160.08	158.96	62.8	95.34	92.75	35.6	53.45	52.02	21.1	31.57	30.96	13.5	19.87	19.25	8.05	13.95	13.02
	-1.38561	330	495.6	498.73	257	394.98	390.01	174	256.96	254.63	111	158.21	156.12	65.9	91.98	89.89	38.6	55.35	52.87	23.5	32.9	31.67	13	22.03	19.22
	-1.86273	371	638.08	628.67	322	544.6	530.29	246	393.69	379.34	185	278.61	258.77	124	167.41	154.44	77.9	102.34	95.44	45.9	59.64	55.36	26.1	37.58	31.83
	-2.33985	392	709.7	692.34	364	673.53	647.52	327	551.48	526.71	275	426.93	403.71	210	287.74	267.91	139	180.57	166.73	82.5	104.68	99.34	47.7	59.93	54.93
	-2.81697	396	761.39	737.78	378	720.09	706.03	341	661.01	629.79	317	556.73	526.18	260	391.1	367.05	184	241.89	228.34	107	130.7	128.72	61.6	71.21	66.21
	-3.29409	402	774.73	752.11	385	749.6	724.23	367	704.74	661.39	351	614.28	584.92	305	446.15	411	229	268.49	247.46	127	135.24	131.46	66.4	71.48	65.02
	-3.77121	399	779.37	750.9	389	777.08	730.03	370	712.62	687.42	364	635.33	590.54	316	466.63	437.09	233	285.17	264.17	143	147.82	134.08	69.8	70.49	67.07
	Vehicle	403	799.01	758.47	393	766.11	738.99	378	710.21	697.93	362	618.54	616.68	323	445.3	435.06	234	269.12	249.34	130	134.31	128.17	68.8	69.23	65.71
Figure 5C	Log([Compound]), uM	GSK3326595, WT			GSK3326595, MTAP-/-			MRTX1719, WT			MRTX1719, MTAP-/-
	1	0	0	0	0	0	0	31.2448	30.9865	41.9079
	0.522879	1.47955	2.06847	1.83051	1.58051	1.1991	2.66537	46.4929	47.954	54.3307
	0.045757	3.42327	3.36127	3.15689	2.46954	2.26186	3.86378	62.5728	62.2045	69.3199
	-0.43136	7.39774	5.10872	4.83268	4.51103	3.77306	7.13842	70.8899	71.0001	77.2075
	-0.90849	13.1999	9.20922	8.92134	8.26473	8.77478	12.3131	80.3161	86.3375	82.4398
	-1.38561	27.1831	20.119	19.9374	18.1429	18.5006	23.1088	88.356	83.6234	89.1231
	-1.86273	48.651	41.012	37.7818	37.4383	38.1889	41.3787	94.7325	88.0583	96.1083
	-2.33985	74.7607	66.75	62.9778	63.1215	63.7363	71.2802	100.554	95.6943	95.5889
	-2.81697	86.9452	89.2741	84.2677	81.89	85.2888	89.4929	102.495	99.7906	99.024
	-3.29409	96.8088	99.2608	94.4789	93.0853	95.9576	98.2678	102.772	99.0661	99.9004
	-3.77121	100.58	102.914	95.4559	98.6829	98.428	102.115	104.713	100.417	99.617
	Vehicle	100	100	100	100	100	100	100	100	100
	0										2.68982	-4.84236	0.017924
	-0.47712										5.48178	-1.73496	3.79332
	-0.95424										9.05686	4.82132	14.8539
	-1.43136										13.3129	16.0403	29.0789
	-1.90849										25.1958	35.146	49.437
	-2.38561										43.8202	55.0382	70.4339
	-2.86273										69.3565	80.3975	88.2681
	-3.33985										88.4236	92.4807	97.5526
	-3.81697										96.9356	99.3915	101.33
	-4.29409										101.702	101.329	100.547
	-4.77121										104.086	101.224	100.882
	Vehicle										100	100	100
Figure 5D		[MTA], uM
	Log([Compound]), uM	100			25			6.25			1.56			0.39			0.098			0.024			0
	1	-0.00117	0.00148802	0.00109	0.526402	0.195474	0.206847	0.434227	0.632874	0.498916	1.97999	4.64041	3.72668	8.26737	16.9968	13.4274	13.3994	18.7768	19.9693	23.2453	21.3283	20.1135	24.0267	32.3046	25.031
	0.522879	0.256705	0.119075	0.155436	0.79043	0.260376	0.353095	0.943243	0.973891	0.878593	4.13339	9.33642	7.88994	14.6732	24.004	22.0559	23.205	32.0432	31.844	33.1086	32.7127	33.1921	34.0026	35.8026	31.9401
	0.0457575	0.343046	0.173477	0.023028	0.980817	0.375304	0.465471	1.29072	1.40734	1.29376	5.28869	12.1755	10.1981	18.9475	30.1795	30.0572	29.0109	38.49	38.5214	37.7547	39.8494	40.3638	39.9122	45.395	42.0663
	-0.431364	0.637377	0.205109	0.467157	1.49837	0.496856	0.587887	1.94251	2.33617	2.32556	8.57525	17.1763	15.803	26.6308	36.2239	32.6817	37.0708	43.7766	44.6899	46.8723	48.2005	48.7829	48.1036	50.2658	55.8991
	-0.908485	0.921753	0.511386	0.597816	2.31552	0.982314	1.11441	3.21185	5.07013	4.78466	13.9094	27.8185	23.9206	34.5105	45.8019	42.4841	45.6841	54.3752	54.306	56.5872	56.2093	55.7246	60.0241	62.3365	53.2784
	-1.38561	2.33659	1.73604	1.46813	4.58115	2.52249	3.27049	6.5571	11.8422	11.0546	23.5897	43.1789	37.5757	49.1369	56.97	54.0772	62.4555	67.5788	68.1236	69.6201	71.4609	67.4184	68.4536	77.8992	70.637
	-1.86273	8.08638	7.31153	5.46785	14.562	9.89565	10.9167	21.344	28.3321	26.5434	47.4806	63.3715	56.3562	68.4444	69.5273	67.3845	76.7441	76.9471	77.3122	81.3482	79.1296	79.1042	82.9833	86.5517	71.3726
	-2.33985	38.8637	23.0368	14.4967	33.6757	24.2627	26.8222	39.4947	46.3928	44.1728	64.107	78.7839	66.7642	84.3949	78.5917	73.8295	86.1311	86.2097	86.7324	89.1326	90.4933	85.9097	91.7965	92.0129	75.261
	-2.81697	61.5335	62.7935	37.7691	54.9016	53.2966	55.6747	57.2422	72.1734	69.1857	73.5761	96.5569	82.7049	88.6215	92.2282	81.2988	84.8985	98.6978	89.1817	92.7733	97.3539	93.6577	90.1063	98.1695	80.1185
	-3.29409	87.2928	84.504	59.6301	90.1432	79.7561	80.2338	86.563	88.4838	84.4788	94.644	99.0452	91.7996	96.2742	95.8498	85.6534	103.633	101.529	92.6548	93.8665	102.436	98.0962	98.5687	100.109	89.0178
	-3.77121	91.7273	100	78.9643	86.8949	85.9562	100	98.3255	96.2205	95.322	90.9593	99.8681	98.2525	95.417	98.5852	85.451	94.654	102.637	91.6945	94.6779	94.727	94.3735	96.7761	102.205	85.5923
	Vehicle	100		100	100	100		100	100	100	100	100	100	100	100	100	100	100	100	100	100	100	100	100	100
Figure 5E	[MTA], uM	IC50, uM
	100	0.001654	0.002018	0.001352
	25	0.00192	0.002106	0.001751
	6.25	0.003581	0.00394	0.003256
	1.5625	0.0187	0.0235	0.01489
	0.391	0.07706	0.09825	0.06057
	0.098	0.227	0.2909	0.178
	0.024	0.3708	0.4417	0.3123
	0	0.4978	0.6858	0.3668

## Sheet: Supplementary Figure S2
Figure S2A	NL-PRMT5
	log([CBH-002]), uM	CBH-002 + DMSO			CBH-002 + GSK3326595
	1	34.4603	46.2115	36.0512	12.5442	11.3355	11.5115
	0.52288	24.1037	25.1393	24.5832	4.53755	4.81415	4.39867
	0.04576	20.5721	25.8738	18.388	1.80944	2.42852	2.18093
	-0.43136	17.1332	19.3006	16.5836	1.76691	1.79011	1.32676
	-0.90849	13.1405	15.4187	12.8329	0.775589	0.989483	1.00564
	-1.20952	13.3172	13.6477	14.1021	0.677768	0.937652	0.965187
	-1.68664	10.4832	12.4293	10.2869	1.14443	1.07085	1.00044
	-1.98767	7.5477	8.77343	6.80414	0.46524	0.559934	0.569532
	-2.46479	4.06605	4.85138	4.77753	0.48698	2.06907	0.454807
	-2.94191	2.63917	2.5785	2.4252	1.50108	1.29322	0.674209
Figure S2B	NL-PRMT5
	log([CBH-002]), uM	CBH-002 + DMSO			CBH-002 + GSK3326595
	-1.03342	12.5404	13.4407	13.3166	8.44114	8.86519	8.46135
	-1.51055	10.7353	11.0633	11.2052	5.34949	5.86636	6.03199
	-1.98767	8.8779	8.60417	8.92141	5.32758	5.30651	5.5055
	-2.46479	7.2471	8.25819	8.57299	3.60857	3.84835	3.76709
	-2.94191	6.80151	7.30801	6.80316	2.86447	2.95568	2.6211
	-3.41903	6.05096	5.87991	6.09512	2.53846	2.52239	2.79634
	-3.89615	5.28538	4.8415	5.24192	2.51176	2.54142	2.59867
Figure S2C	PRMT7-NL
	log([CBH-002]), uM	CBH-002 + DMSO			CBH-002 + GSK3326595
	1	6.78811	6.4376	8.0011	6.63963	6.22491	5.52051
	0.52288	4.4157	4.31503	4.81968	4.28887	4.44857	4.43249
	0.04576	3.11848	3.16936	3.22216	2.26376	3.02378	2.62308
	-0.43136	2.54495	2.3934	2.68442	2.41847	2.90261	2.39405
	-0.90849	2.17444	2.24529	2.19976	2.01396	2.11306	2.17158
	-1.20952	2.33005	1.99176	2.79344	1.94468	2.18446	2.01937
	-1.68664	2.29234	2.04589	2.03301	2.03846	1.97344	2.00645
	-1.98767	1.96353	2.06146	2.05411	1.92101	2.27195	1.95419
	-2.46479	2.03228	2.04062	2.0419	2.11911	2.05013	2.0804
	-2.94191	1.98513	2.05804	2.07199	1.95389	1.96143	1.97067
Figure S2D	PRMT9-NL
	log([CBH-002]), uM	CBH-002 + DMSO			CBH-002 + GSK3326595
	1	6.90977	7.00066	6.88352	6.30746	7.34262	6.27607
	0.52288	4.12242	5.86978	4.53004	5.21172	4.49746	4.8771
	0.04576	3.43407	3.34659	3.1287	3.00764	3.39037	2.99651
	-0.43136	2.43253	2.90266	2.86299	2.89706	2.37419	2.8944
	-0.90849	2.34442	2.20216	2.30277	2.45412	2.21395	2.07441
	-1.20952	1.83861	2.32055	2.41336	2.42153	2.06241	3.07402
	-1.68664	1.99784	2.05433	2.06299	2.12584	2.18107	2.00292
	-1.98767	2.1788	2.21774	2.26782	2.04033	1.96524	2.07522
	-2.46479	1.87831	29.5186	2.13681	2.07241	1.98775	1.944
	-2.94191	1.88846	2.12352	2.71294	1.99275	2.15906	2.4012
Figure S2E	RIPK2-NL
	log([CBH-002]), uM	CBH-002 + DMSO			CBH-002 + GSK3326595
	1	11.7522	11.9286	12.3306	11.5342	11.3369	11.377
	0.52288	5.1141	4.64565	5.25792	4.51498	4.26598	4.4734
	0.04576	1.85152	1.93931	2.14181	1.84177	1.81342	1.9392
	-0.43136	0.854286	0.817246	0.828177	0.591174	0.554603	0.972323
	-0.90849	0.295809	0.346339	0.709419	0.188949	0.0868	0.176826
	-1.20952	-0.0575	-0.08774	0.465347	-0.08115	0.097892	0.107804
	-1.68664	0.148259	-0.1682	0.043765	0.041908	0.266425	0.444641
	-1.98767	0.184595	0.099352	0.50836	-0.00771	0.249781	0.242349
	-2.46479	0.238141	-0.13073	0.168663	-0.00953	0.135978	0.15675
	-2.94191	0.148603	-0.01004	-0.0874	-0.0627	-0.1717	0.087133
Figure S2F	NL-BRD9
	log([CBH-002]), uM	CBH-002 + DMSO			CBH-002 + GSK3326595
	1	11.9924	12.071	11.0213	12.0831	11.2046	11.118
	0.52288	4.74592	4.67272	4.36809	4.55278	4.65897	4.5888
	0.04576	1.96271	1.6096	1.75332	1.94141	1.89449	1.50234
	-0.43136	0.661926	0.582114	0.534739	0.787825	0.600862	0.581125
	-0.90849	0.320846	0.449789	0.120675	0.223137	0.22611	0.014296
	-1.20952	0.145466	0.075762	0.045373	0.10104	0.102024	-0.15596
	-1.68664	0.115293	0.059951	-0.03569	0.27686	0.191878	-0.0646
	-1.98767	0.098925	0.144937	0.362224	-0.0143	0.110959	0.149419
	-2.46479	0.094601	0.113076	0.243063	0.042467	0.124793	0.228139
	-2.94191	-0.12278	0.17572	0.010195	0.038319	-0.14306	0.017712
Figure S2H			Bio rep
	Compound	log([compound]), uM	1	2	3
	MS023	1	100	99.6426	100
	MS023	0.522879	101.815	101.751	102.121
	MS023	0.045757	102.927	103.101	102.304
	MS023	-0.43136	102.283	102.298	100.954
	MS023	-0.90849	102.873	101.499	102.271
	MS023	-1.38561	102.904	102.64	95.2693
	MS023	-1.86273	103.927	103.095	103.259
	MS023	-2.33985	101.483	100.801	102.248
	MS023	-2.81697	101.703	100.108	104.077
	MS023	-3.29409	102.799	102.232	102.778
	MS023	-3.77121	98.0377	98.9372	100.781
	MS023	Vehicle	98.4377	100	96.7115
	SGC0325	1	79.3494	81.2317	80.2203
	SGC0325	0.522879	94.6363	97.6677	97.1013
	SGC0325	0.045757	103.469	105.695	102.458
	SGC0325	-0.43136	103.235	106.133	102.319
	SGC0325	-0.90849	103.148	105.521	103.801
	SGC0325	-1.38561	102.885	106.013	100.591
	SGC0325	-1.86273	102.395	102.557	102.121
	SGC0325	-2.33985	100.64	104.159	101.1
	SGC0325	-2.81697	102.001	105.163	106.065
	SGC0325	-3.29409	102.541	103.906	103.567
	SGC0325	-3.77121	101.349	104.719	102.48
	SGC0325	Vehicle	100	100	100
	TP064	1	100	100	100
	TP064	0.522879	99.0032	100.827	102.972
	TP064	0.045757	100.461	100.743	103.514
	TP064	-0.43136	102.312	99.7303	102.529
	TP064	-0.90849	101.725	99.5565	104.547
	TP064	-1.38561	101.122	101.529	103.607
	TP064	-1.86273	100.849	101.011	104.517
	TP064	-2.33985	99.7463	99.848	102.184
	TP064	-2.81697	97.8556	99.7813	104.198
	TP064	-3.29409	97.6305	99.8941	100.789
	TP064	-3.77121	97.4319	97.6951	101.63
	TP064	Vehicle	97.0142	95.2251	96.1129

## Sheet: Supplementary Figure S3
Figure S3A		[SAM], uM
	Log[CBH-002], uM	1000	1000	1000	250	250	250	62.5	62.5	62.5	15.625	15.625	15.625	3.90625	3.90625	3.90625	0.976563	0.976563	0.976563	0.244141	0.244141	0.244141	0.061035	0.061035	0.061035	0.015259	0.015259	0.015259	0.003815	0.003815	0.003815	0.000954	0.000954	0.000954	0	0	0
	0	99.9996	100	100	116.708	100.654	98.6871	117.683	101.349	98.0341	113.388	100.959	96.6235	127.412	99.4175	94.2705	100.689	93.3717	86.2734	106.865	79.6412	72.2823	102.125	63.1247	56.1159	89.8472	53.2423	45.0054	78.503	49.2836	41.2005	52.4822	47.5673	38.9756	59.7469	46.5984	39.1189
	-0.60206	106.626	91.9446	90.3952	110.401	94.4938	89.5025	93.9563	95.2996	88.8234	102.758	92.0009	84.6864	96.0903	85.0445	78.9569	90.7153	70.8248	64.6751	71.9763	54.9295	48.4812	68.3363	39.4342	33.8908	55.087	31.2507	25.5314	42.5834	27.4609	22.1259	38.6454	26.8881	21.6066	35.9225	26.692	20.7828
	-1.20412	101.042	80.0004	77.3327	100.056	80.6954	74.6229	114.04	82.1496	73.6338	81.7687	73.8011	64.868	88.4814	61.9734	52.8248	81.4055	48.1788	39.3131	68.0333	34.2737	28.1062	59.2919	22.3488	17.9862	36.5757	16.2486	11.9936	31.6167	14.01	10.2798	26.4538	13.5363	9.77972	18.293	13.1053	9.31822
	-1.80618	90.2402	46.546	49.9043	80.3203	48.7749	48.32	69.5299	46.3092	44.5935	76.2352	40.6885	36.4711	64.9337	33.4039	27.7356	55.5961	25.3349	21.4716	40.2992	17.0194	14.1426	28.5879	9.80274	7.71191	22.1814	6.18375	4.54614	12.9712	4.78973	3.41787	9.84331	4.59558	3.20847	7.02577	4.14126	3.12582
	-2.40824	45.4681	16.8621	19.6228	51.7521	16.8679	19.2371	56.5089	17.0621	17.3056	40.5673	15.3361	14.6537	39.266	12.715	10.897	26.3868	9.24164	7.31654	19.547	5.85369	4.36292	13.5673	2.80356	2.17251	8.56558	1.60176	1.12138	5.75607	1.26199	0.840348	3.40799	1.17656	0.789376	2.24626	1.07366	0.730138
	-3.0103	18.4997	5.16445	6.85917	20.4605	5.0033	6.10285	22.8082	5.3586	5.78187	17.317	4.49462	4.1549	13.2345	3.87333	3.14786	9.62954	2.79773	2.22899	7.33433	1.62894	1.34731	4.54133	0.73972	0.567579	2.80573	0.413544	0.296188	1.67525	0.31841	0.221797	0.956904	0.310643	0.214909	0.613048	0.29317	0.210776
	-3.61236	5.94598	1.38625	1.77024	5.9676	1.35906	1.67656	6.86019	1.43478	1.4837	4.97572	1.2484	1.10761	3.506	1.02901	0.803152	2.75701	0.75331	0.574467	1.96282	0.440725	0.332006	1.26826	0.209684	0.146028	0.730695	0.135906	0.08679	0.439048	0.093193	0.05235	0.250806	0.097076	0.060615	0.140821	0.091252	0.064748
	-4.21442	2.07558	0.335883	0.438083	1.6955	0.316468	0.382978	2.12222	0.361123	0.37609	1.314	0.320351	0.281034	1.14425	0.260164	0.192867	0.832835	0.192211	0.132251	0.595287	0.112608	0.067503	0.329016	0.052421	0.02893	0.185961	0.023298	0.004133	0.074432	0.021357	0.001378	0.011855	0.013591	-0.00138	-0.00025	0	0
Figure S3B		[SAM], uM
		1000	250	62.5	15.625	3.90625	0.976563	0.244141	0.061035	0.015259	0.003815	0.000954	0
	EC50, uM	0.009779	0.01002	0.01059	0.01557	0.02254	0.04355	0.1039	0.232	0.4856	0.7219	1.216	1.07
Figure S3C						[GSK3326595], uM
	Time (min)	Tracer association				20				6.67				2.22				0.741				0.247				0.082				0.027				0.009				0.003				0.001				0.0003
	-104.989	-1.8	0.6	0.6	0.7
	-102.014	7.4	9.5	8.8	9.1
	-99.013	13.2	15.6	14.5	14.5
	-96.012	18.6	20.7	19.2	19.2
	-93.012	22.9	24.8	24	23.5
	-90.012	27.9	29.4	28.1	27.7
	-87.012	31.7	33.5	32.2	31.5
	-84.011	36.1	38.4	36.1	35.8
	-81.011	39.3	42.3	40.8	39.1
	-78.01	43.2	46	44.3	42.5
	-75.01	46.7	49.9	47.9	46.4
	-72.01	50.1	53.8	51.8	50.1
	-69.009	53.4	56.1	54.6	53.8
	-66.009	56.1	60.1	57.5	56.1
	-63.007	58.7	64.4	60.7	59.4
	-60.007	62.4	67.2	64.2	62
	-57.006	64.2	69.6	66.9	64.4
	-54.006	67.6	72.6	69.1	66.3
	-51.005	70.8	74.3	71.7	69.8
	-48.004	71.5	77.5	73.9	72.3
	-45.005	72.4	79.7	77.5	73.6
	-42.004	74.7	81.8	78.2	76.9
	-39.004	78	83.2	80.4	77.8
	-36.003	79.1	84.4	82.3	79.9
	-33.003	82.3	86.2	84.7	81.4
	-30.004	82.7	89.8	85.5	82.1
	-27.003	84.2	89.9	88.1	83.2
	-24.003	87.7	92.4	89.8	86
	-21.003	88.3	93.3	91.2	86.4
	-18.003	90.3	95	91.8	87.9
	-15.002	92	96.1	92.6	89.9
	-12.002	92.7	98	95.7	91.4
	-9.001	96.5	99.6	94	91.1
	-6.001	95.9	101.9	97.8	93.1
	-3	97.6	101.5	97.8	94.6
	0	98.1	103.9	98.3	96.6
	0					101	98.8	98.4	94.5	102	103	95.7	96.2	104	102	102	96	105	102	98.8	100	105	103	99.6	104	106	105	104	105	105	105	107	106	102	107	104	106	103	104	101	99.5	101	101	99.4	97.3	99.5	101	98.7	101
	2.975					98.5	96.3	94.9	92.1	99	100	94.5	94.4	101	101	100	94.7	103	102	97.7	99.6	104	102	98.7	102	106	104	103	104	105	105	106	105	102	106	103	106	103	104	101	99.9	101	101	99	96.9	98.8	100	98.6	101
	5.976					96.5	93.9	93.1	90.7	96.5	98.2	92.7	92.5	99.4	98.5	98	92.9	102	100	97	98.6	103	101	98.1	99.3	105	104	102	104	104	104	105	104	102	104	103	105	103	103	99.9	101	101	100	99.1	96.9	98.5	100	97.9	101
	8.977					93.7	92.1	91.2	87.7	94.5	95.9	90.7	90.1	97.7	96.8	96.3	91.7	101	98.6	95.8	97.3	102	100	97.3	101	105	102	103	103	104	104	104	103	102	105	103	104	103	103	99.4	99.7	99.7	101	99.2	96.8	98.7	99.4	97.7	101
	11.977					92.8	89.4	89.3	87	92.2	93.9	88.8	88	96	95.2	95.2	90.6	100	97.5	94.2	96.7	101	100	96.3	101	104	102	102	103	103	103	104	103	102	105	102	105	102	103	99.5	99.8	100	101	99.6	97.5	99.5	100	98.4	99.8
	14.977					89.8	87.6	86.7	84.4	89.7	91.1	86.3	85.9	93.2	93.3	92.9	88.1	97.4	95.7	92.3	94.7	99.9	98.1	95.2	98.8	103	101	100	102	102	102	103	102	101	104	101	103	102	101	98.7	99.2	100	99.9	98.5	96.6	98.2	99.2	97.4	100
	17.977					87.9	86.4	85.7	82.7	88.3	89.5	84.8	84.1	92.4	91.6	91.5	87.4	96.6	94.8	91.9	93.7	99.9	97.6	94.7	99.4	103	101	99.9	102	103	103	103	102	101	104	101	103	103	102	99.2	99.4	100	100	98.9	96.4	98.5	99.9	98.3	101
	20.978					85.9	84	83.5	81	86	87.5	82.7	82.7	90.6	89.9	88.7	85	95	93	90.7	92.2	97.8	97.1	93.4	97.7	102	99.6	99.2	100	102	101	102	102	101	103	101	102	103	101	98.8	98.9	99.9	99.8	98.3	96.8	98.6	99.4	97.1	100
	23.978					84.4	82.8	81.8	79.6	84.6	85.5	81.2	80.4	88.5	88.2	87.6	84.4	92.6	92	88.7	91.4	99.3	96.5	93	96.1	99.9	99	98.4	101	102	101	101	101	100	103	100	102	101	101	98.5	99.4	99.2	100	98.2	96.1	98.2	99.8	97.2	100
	26.979					82.7	80.8	80.6	77.1	83.2	83.7	79.6	79.5	87	86.3	86.5	82.1	92.3	90.9	87.9	89.6	96.8	95	92.6	96.1	100	99.2	98.1	100	102	101	102	101	99.6	102	99.8	102	103	102	98.2	98.8	100	100	97.7	97.1	103	99.9	96.4	101
	29.979					81.2	79.8	78.6	75.9	82.3	82	77.9	77.9	84.9	85.1	85.2	81.5	91.2	89.9	86.5	89.3	95.4	94.1	91.5	95.5	100	99.6	97.7	99.1	101	99.2	100	101	101	102	99.4	103	101	101	98.6	98.2	101	100	98.1	96.8	99.4	99.4	97.8	100
	32.979					80.2	78.6	77.5	75.1	79.9	80.2	76.2	76.2	83.5	83.9	82.9	79.4	90.5	88.9	86	87.6	94.9	93.5	91.2	94.8	100	97.9	96.8	99	101	101	101	100	100	103	99.7	102	103	101	99	98.4	100	100	98.4	97.3	99.7	100	97.6	100
	35.98					78.6	76.6	75.6	73.7	77.7	78.7	74.9	74.7	82.7	82.1	81.8	78.1	89.1	86.9	85.2	86	94.2	92.5	90	93.9	98.8	97.1	96.1	98.9	101	99.4	99.5	100	101	103	99.9	101	102	101	99	99.3	101	99.2	97.8	97.2	101	99.3	97.1	101
	38.98					76.9	75.4	74.4	72.5	76.7	77.7	73.6	73.2	80.5	80.3	79.3	76.5	87.4	85.7	83	85.2	93.3	91.5	88.7	93.1	97.9	96.8	95.4	97.7	99.5	99.9	99.1	99.7	101	102	98.8	100	102	101	98.1	98.3	100	99.6	97.8	96.3	98.9	99.5	97.1	101
	41.982					76.8	75.2	74	71.1	76.7	76.6	73	72.3	80.1	80	79.1	75.7	87.5	85.1	82.3	85	93.3	91.6	89.3	93	98.5	97.1	96.1	97.9	101	100	99.9	98.5	102	102	100	102	102	102	99.7	99.7	102	101	99.1	98	100	100	98.6	101
	44.982					74.5	72.3	71.8	69.4	74.2	74.7	70.5	70.5	78	77.2	76.8	74.2	84.6	83.9	80.9	83.6	91.2	90.1	87.4	91.3	97.1	94.4	94.5	97.4	99.8	98.8	99.2	98.1	100	101	99.5	101	102	101	98	98.8	98.8	99.6	97.8	96.5	98.9	99.2	97.1	100
	47.983					72.8	71.4	70.4	68.5	72.5	73.2	69.8	69.5	76.4	75.6	76.2	73.1	83.7	82.2	79.4	82.3	90.8	89.4	87.1	90.7	96.6	94.5	93.6	96.6	99.4	97.6	98	98.1	101	101	98	100	102	100	97.4	98.3	99.5	99.4	97.3	96.9	99.2	99.4	97.1	100
	50.983					71.3	70.6	69	66.2	71.4	71.6	67.9	67.8	75.4	74.8	74.1	71.1	81.6	81.1	78.5	80.8	89.6	88.1	86.1	90.2	97.2	93.6	93.7	95.1	99.1	97.1	97.7	97.1	99.6	101	97.8	99.7	102	99.9	97.6	98.1	101	98.9	98.1	96.4	99.6	99	96.6	99.4
	53.984					71.1	69.2	67.7	66	70.5	71.4	67	66.3	74.6	74.2	73.5	70.8	81	79.2	76.9	79.6	89.1	86.9	85.5	88.8	95.2	94	93.2	96.1	98.7	97.9	97.3	97.6	101	101	97.9	100	102	100	97.3	98.1	99.7	99.4	97.5	97.6	99.6	99.1	97	99.2
	56.985					69.4	67.8	66.5	64.9	68.8	69.8	65.7	65.8	72.9	72.2	71.9	69.3	80.1	78.4	76.1	77.6	88.1	86.6	84.4	89.2	94.4	93.2	90.6	95	97.3	96.8	96.8	97.2	100	100	97.9	99.5	102	100	97.1	98.3	100	99.5	97.4	96.9	99.1	99	96.1	99.2
	59.984					68.7	66.8	65.6	63.8	67.7	68.8	64.8	64.5	71.9	71.2	70.8	67.4	78.8	78	75.2	77.8	87.5	85.7	83.6	87.4	95	92.8	91.2	94.9	97.6	96.7	95.4	96.9	100	100	97.9	100	102	99.5	97.1	98.5	100	99.9	97.3	97.2	99.7	98.8	95.9	99.6
	62.985					67.1	66	64.4	62.3	66.8	66.4	63.2	63.3	70.4	69.8	69.7	67	78.2	76.6	73.4	77.3	86.1	85.5	82.6	87	93.7	91.8	91	94.3	97.1	96.5	95.7	95.9	99.2	100	96.7	98.9	101	99.4	97	98.5	99.5	98.9	97.5	96.2	99.9	98.8	96	99.9
	65.985					66.4	65	63.7	61.9	65.7	66	62.5	62	69.5	68.5	68.4	65.6	76.8	75.5	73.2	75.9	85.6	84.3	81.7	86.2	92.3	91.5	91.1	94	97.2	95.9	95.7	95.7	100	99.3	96.6	99.5	101	99.1	96.5	98.3	99.7	98.7	97.8	96.9	99.5	98.8	96	99.5
	68.986					66	64.3	63.2	61.1	64.8	65.4	61.9	61.9	69	68.6	67.5	65	76.3	75	71.5	75.6	85.4	83.6	82.1	86.5	93.9	91.8	89.9	93.9	97.4	96.4	95.2	95.3	100	99.4	95.4	100	102	100	97.2	98.1	100	99.7	98.1	96.2	99.9	99.4	96.6	98.6
	71.986					65.1	62.9	62.2	60.4	63.6	64.4	60.1	61	67.6	67.3	66.9	64.2	75.1	74.1	71.3	74.4	84.1	83.1	81.4	84.8	92.2	90.1	89.5	93.7	96.9	95.8	95.8	96.1	99.8	99.2	97	99.3	102	99.2	97.2	97.5	100	99.4	97.6	96.5	99.4	98.7	96.2	99.1
	74.985					63.6	62.1	60.7	59.1	62.5	63.6	59.2	59.7	66.8	65.7	65.7	62.7	74.2	72.8	70.2	73.2	83.5	82.4	79.9	83.6	91.8	90.2	89.2	92.9	96.5	94.4	95.3	95.1	99.7	99.4	95.9	96.7	102	99.2	96.3	97	100	98.2	97.6	96.4	99.1	98.8	95.8	99.7
	77.986					62.6	61.2	60.2	58	62	62.2	59.5	59.2	65.6	65.3	65.1	62.2	73.5	71.6	69.3	72.2	82.7	81.5	80	84.1	91.2	90	88.5	92.8	96.2	95	95	95.3	99.9	99.1	96.3	99.2	102	98.9	96.3	98.9	100	97.7	97.2	96.8	100	99.5	96.8	99
	80.986					62	61.2	59.8	57.5	61.8	61.1	58	57.6	65.5	64.2	64.3	61.3	71.8	71.1	68.7	72.1	81.9	80.6	78.7	82.6	91.1	89.9	88.5	92.1	96.6	94.8	94.8	94.5	100	98.8	95.7	97.8	103	99.4	96.7	96.9	99.9	92.1	97.4	96.8	100	98.2	96.2	100
	83.986					60.9	60.3	59	56.8	61.2	60.8	57.6	57.8	64.5	63.7	63.6	61.2	71.7	69.8	68.5	71	82.5	81.6	79.5	82.9	90.2	89.7	89.4	92.2	97.5	95.7	95.4	95	102	99	96.7	100	102	99.2	97.4	99.5	101	100	97.9	97.7	102	99	97.6	100
	86.986					60.4	58.8	57.2	55.6	59.1	59.8	56	56.3	63.5	61.9	62.6	60	70.3	68.8	66.9	68.8	80.5	79.5	77.5	81.5	90.4	87.9	87.5	90.8	95.4	93.2	93.8	93.9	99.6	98.5	96.2	98	101	98.4	96.6	98.3	99.8	99.2	98.2	96.3	100	97.3	96.1	98.9
	89.987					59.4	58.7	56.9	55.1	59.3	59.7	55.4	55.9	62.1	62	61.1	58.5	69.7	69.4	66.8	68.6	79.6	79.1	77.4	80.7	90.5	89.1	87.1	91.1	95.4	94	93.8	94.5	101	99.8	95.6	98.6	101	99.3	96.6	98.7	101	99.9	97.3	97.5	100	99.6	96.5	99.5
	92.987					58.1	56.7	55.4	54.5	57.4	57.5	53.9	54.8	61.3	60.5	60.7	58.1	68.7	67.5	65.6	67.4	79.3	77.7	76.2	79.4	89.5	87.1	86.4	90.6	94.2	92.6	92.6	94.1	99.1	98.5	95	98	102	98.9	96.7	98.2	101	99.5	97.1	96.6	99.9	98.4	96.6	99.1
	95.988					57.6	56.5	55.2	53.6	57	57	53.6	53.7	60	59.9	59.7	56.9	68.4	66.5	64.9	67.2	78.1	77	75.2	79.8	89.1	87.2	85.6	89.8	94.7	93.5	91.7	93	99.5	97.5	94.9	97.8	102	98.3	97.8	97.8	99.3	98.5	97.1	96.7	100	98.3	96.5	98.7
	98.988					57.2	55.4	53.4	53.2	56.2	56.8	53.3	53.7	59.7	58.7	59.3	56.6	67.3	66.3	63.5	66.9	77.5	77.3	75.1	79.1	88	87	85.8	89.9	94	93	92	93.1	99.4	97.3	94.8	97.4	103	97.9	95.9	97.7	100	99.1	97.1	96.8	100	98.7	96.3	98.6
	101.989					56.4	54.4	53.8	51.7	55.2	55.7	52.5	51.9	59	57.7	58.2	55.5	66	64.8	62.9	65.6	76.5	76.8	73.4	78.5	87.1	86.1	85.1	89.2	93.7	93.3	91.8	93.4	98.6	97.3	94.5	96.4	102	98.4	96.2	97.7	99.1	99.5	96.9	97.3	99.7	98.1	96.3	98.5
	104.989					54.8	54.1	52.8	51.2	54.5	54.8	51.7	51.8	57.9	57.4	57.2	55	66	63.9	62.2	65.1	76.3	75.6	72.8	77.6	87	85.3	84.7	88	93.7	91.8	91	92.1	98.9	96.6	94	96.6	102	97.7	95.8	97.2	99.6	98.9	96.8	95.4	99.9	98.1	95.1	98.5
	107.988					54.2	53.7	52.3	50.4	54.2	53.3	50.6	50.7	57.4	55.7	56.1	54.3	64.4	63.5	61.2	62.7	75.7	74.3	72.6	76.8	86.6	84.6	83.8	87.4	92.5	92.1	91.1	92.2	100	97.1	94	97.1	101	97.3	93.3	99.1	98.5	98.9	95.6	95.5	99.7	97.2	95.4	98.3
	110.989					54	52.6	51	49.6	53.1	52.5	49.7	50.8	56.2	55.5	55.6	53.1	63.7	62.8	60.7	62.4	74.3	73.6	72	74.5	85	83.3	83.3	87	92.5	91.5	90.4	91.3	98.3	96.5	93.7	96.2	101	97.2	95.6	97.9	101	98.3	96.2	96.9	99.4	97.3	95.9	98.3
	113.989					53.5	52.4	51	49.3	53.3	52.6	50.2	49.8	56.1	55.2	55.9	53.2	63.4	63	59.9	62.2	75	73.3	72.6	76.3	86.7	84.2	83.9	87.4	92.7	92.2	91.3	92.3	99.9	97.5	94.5	97.1	102	98.7	96.3	98.4	99.9	100	97.7	97.2	99.8	98.9	97.5	99.5
	116.991					52.6	50.7	49.9	48.3	51.6	51.6	49	47.8	55.4	54	54.3	52.3	61.8	60.7	59.1	61.6	73.9	72.7	71.8	75.2	85.2	83.4	82.5	86.5	92.4	90.2	89.7	90.9	98	95.4	93.8	95.4	101	97.9	95.9	96.6	98.7	97.2	96.5	96.3	97.9	98.7	95.9	97.4
	119.99					52.1	50.7	49.4	48.1	52	51.5	48.3	48.7	54.5	53.9	54.4	51.7	61.9	60.4	59.4	61.1	73	72.7	71.2	74.5	85.3	83.7	82.4	86.6	92.4	91	90.5	91	98.2	97	93.7	96.7	103	97.6	96.2	99.2	99.8	98	96	97	100	98.8	95.9	99.1
	122.991					51.1	50	49.1	47	50.7	50.4	47.5	47.6	53.3	52.6	52.9	50	60.2	59.5	57.4	60	72.1	71.6	69.4	74.2	84.6	82.7	82	85.6	91.2	90.4	89.7	90.8	98.8	95.8	93.3	95.7	100	96.4	94.9	97.3	99.7	97.5	95.8	96.1	99.9	97.3	96.4	97
	125.992					50.2	49.3	47.5	46	49.8	49.3	47.2	46.8	52.7	52	52	50.1	60	58	57.2	59.7	71.7	70.4	68.5	72.2	82.2	81.6	80.4	84	91.1	90	88.7	89.8	97.6	94.4	92.1	94.7	100	96.5	94.1	95.7	98.3	96.5	96.4	95.3	99.5	96.8	94.7	97.9
	128.993					50.2	49.4	47.9	46.8	49.7	49.9	46.6	46.4	52.9	52.3	52.1	50.1	59.7	58.9	56.9	59.9	71.7	70.4	69.5	73.1	83.8	82.3	81	84.7	90.9	90.1	88.7	90.8	99	96.4	93.6	96.5	103	97.1	95.3	98.3	100	98.1	96.9	97.5	100	97.9	97.3	99
	131.992					49.3	48.3	46.8	45.5	48.7	48.5	45.9	45.9	51.9	50.6	50.9	48.7	59.5	57.5	55.8	57.8	69.7	69.5	67.7	72.1	81.9	81	81.1	85	90.6	89	87.4	89.8	97.6	95.4	92.1	94.6	100	96.3	94.2	96.5	99.4	97.1	94.7	96.3	99.7	97.1	95.4	96.5
	134.992					48.7	47.3	46	44.4	48.1	48	44.8	45	50.8	50	50.2	48.3	58	57.5	54.2	57.4	69.4	68.5	67.8	70.9	83	80.7	80.1	83.8	89.4	88.9	87.2	90	98.2	94.2	91.8	94.8	99.5	96.4	93.4	95.8	98.7	97.9	95.3	97.3	99.3	97.7	94.7	97.7
	137.993					48.9	46.6	45.9	44.1	47.8	47.7	44.6	44.8	51.3	50.2	49.7	47.8	57.2	56.4	55	57	69	69.4	66.8	70.5	81.8	79.8	80.1	83.4	89.3	89.3	87.2	90.5	97.4	95.3	92.5	95.5	100	95.5	94.4	96.6	99.6	97.8	96.2	96.7	99.3	99.3	95.2	98.9
	140.993					47.6	46.4	45	43.7	46.6	46.5	44.7	44.1	49.1	49.5	48.6	47.1	56.2	55.1	54.3	55.6	69.6	67.8	67	69.6	81	79	79.1	83.4	89	88	87.2	89.4	97.8	94.8	92.1	93.7	101	94.8	93.4	94.9	98.3	97.3	94.5	96.1	101	96.7	94	97.1
	143.993					47.2	46.4	44.8	42.2	46.7	46.3	43.5	44.3	49.8	48.7	48.9	47	56.5	55.6	53.7	55.6	68.7	67.9	66.3	70.3	81	79.6	79.3	82.5	90.1	88.3	87.8	89.8	97.5	96.1	92.4	94.3	101	97.7	95.2	96.9	101	98.6	94.8	95.7	98.7	97.2	94.9	98.7
	146.994					46.3	45.6	44.2	42.1	45.8	45.6	43.1	42.7	48.6	47.8	47.1	46.1	55.4	54.6	53.2	56.2	67.6	66.5	64.6	69.3	79.4	79.4	77.5	83.4	88.2	87.9	85.7	89	97.3	94.5	91.4	93.1	100	96.8	93.8	96.1	99	98.3	95.4	95.7	98.4	97.4	95.3	97.6
	149.995					46.3	45.3	43.8	41.9	44.8	44.8	42.5	42.8	47.8	47.4	47.7	45.8	56.1	53.7	52.3	54.1	67.8	65.9	64.7	68.9	80.1	79.2	77.6	82.3	89	87.6	85.2	88.5	96.4	95.3	92.4	95	100	96.3	94.9	96.7	99	99	94.9	96.5	100	98	94.6	98.5
	152.994					45.3	44	43.3	41.2	44.3	44.7	41.9	42.1	47.4	46.8	47.2	44.8	54.4	52.5	51.5	54.4	66.2	65.3	64.2	67.7	79.2	76.9	77.2	81.6	88.4	86.7	86.3	88.8	96.7	92.6	92.1	94.3	101	95.5	94.4	96.4	97.7	97.4	95.2	96	101	97.1	94.5	97
	155.995					45.2	43.2	43	41.5	44	43.9	41.4	41.9	47.3	46.4	45.8	44	53.8	53	51.4	53.2	65.7	65.3	63.5	67	79.6	78.1	77.2	81.5	87.6	86.4	86.1	88.7	97.1	93.9	91.3	94.2	100	95.2	93.7	95.8	98.6	97.3	94.9	96	98.4	97.7	95.1	97.7
	158.995					43.4	43.4	42.4	41.4	44.2	43.8	41.6	41.3	46.9	46.2	46.7	43.9	54.1	52.4	50	52.4	65	64	63.1	67.6	78.5	77.6	77.7	80.9	88	87	85.4	88.2	96.5	94.3	91.2	93.2	101	95.4	94.3	96.7	99.6	97.2	94.8	95	100	97.8	94.7	97.8
	161.995					44	43.9	42.5	40.5	43	43.8	41.9	41.4	46.9	46.2	46	44.5	53.6	52	50.8	52.6	65.7	64.1	64	67.4	80.2	78.2	76.8	80.6	89.9	87.2	86.4	88.1	97	96	91.2	94.5	100	95.6	96.4	98.5	100	98.7	96.2	96.6	100	98.9	98.2	99.2
	164.995					43.2	42.6	41.5	40.2	42.4	42.8	40.6	40.7	45.5	44.9	44.5	43.1	53.6	51.3	50	51.9	63.3	64.1	61.1	65.9	78.1	75.7	76.3	81.3	86.1	86.6	84.9	86.6	96.5	94.1	90.4	93.7	99.9	95.3	93.5	97	99.7	95.9	94.7	95.7	99	97	95.5	97.2
	167.996					42.5	41.7	41	39.3	42.4	42.5	40.4	39.7	45.6	43.1	44.7	42.3	51.8	50.9	50.1	51.1	64.1	62	61.1	65.3	78	76.9	75.5	79.8	85.9	86.5	84.4	86.7	97.4	93.3	91	92.5	99.2	94	94.4	96.1	99.8	96.6	94.7	96.2	99.3	97.6	94.1	97.7
	170.996					42.4	40.8	39.7	38.8	41	41	38.6	41	45	43.3	43.6	41.9	51.1	50	47.6	51	62.3	61.5	60.5	64.3	76	75.3	74.3	78.7	86	85.1	83.5	86.8	94.8	92.5	89.5	92.4	98.8	94.4	93.2	96.9	97.7	95.3	93.6	95.8	98.8	97	94.4	95.6
	173.998					42.1	41.4	40.1	38.5	41.1	41.3	39	39.2	44.5	43.2	43.4	41.2	50.6	49.3	48.2	50.7	62.7	62.2	60.9	64.6	75.7	74.9	74.4	79.4	86.2	85	85.1	86.8	96	92.3	91	91.7	99.6	93.9	93	96.9	99.6	96	95.1	96.2	99.7	96	94.8	97.5
	176.998					42.2	40.3	39.5	38.4	41.1	41.3	38.8	38.4	44	43.5	42.5	41.1	50.4	49.9	47.7	49.9	62.4	62.6	60	64.8	76.8	74.6	74.4	78.9	86	86.1	85.1	87.3	96.1	92.8	90.5	93.1	101	96.3	94.4	96.8	98.8	97.3	95.5	96.9	100	97	96.5	97.3
	179.999					41.6	40.3	38.4	37.7	40.6	40.8	38	38.5	43.6	42.3	42.1	40.5	49.5	48.5	47	48.5	60.9	60.7	59.6	62.8	75.2	73.8	72.8	77.8	85.2	84.5	83.6	85.6	95.1	92.1	89.5	91.8	97.8	94.2	93.2	95.7	96.7	96.8	95.2	95.7	98.4	95.9	95.2	96.4
	182.999					40.4	39.3	38.5	36.4	40.1	40.2	37.2	37.4	43	42.1	41.9	40	48.5	48.1	47.2	48.5	60.8	60.2	59.6	62.9	74.9	73.3	73.5	76.8	85	84.6	82.7	84.6	95.3	90.9	88.7	92.9	99.7	95.3	92.9	96.8	98.7	95	92.9	97.4	99.7	95.8	95.6	96
	185.999					40.2	39.1	38.1	36.5	40.2	39.6	37.1	37.6	42.3	41.3	41.2	39.2	48.5	47.9	46.3	48.4	60.3	60	59.6	62.4	75	73.3	72.7	76.5	87.4	83.8	81.6	84.8	96	91.5	89.8	91.5	101	92.5	94.3	97	100	96.8	95.7	95.7	99.3	96.3	94.3	97.3
	189					38.4	39.1	38	37	40.1	39.4	36.4	37	41.3	41.4	41.5	39.5	48.7	46.7	45.9	48.6	60.2	59.5	57.9	61.6	75.3	74.2	72.2	77.4	85	83.9	82.3	85.2	96.2	91	88.6	91.5	97.6	94.1	92.5	96.8	99	96.9	94.2	95.6	98.5	97.2	96.3	96.7
	192					39.4	38.3	37.9	36.5	39.2	38.5	35.7	36.3	41.9	41.2	41.1	39.5	47.2	46.5	45	47.3	59.7	59	57.8	60.2	73.3	74.6	74.1	76.9	84.9	83.5	82.4	84.1	95.6	91.4	89.9	92.1	98.3	94.5	92.9	96.6	99.2	95.9	94.8	96.3	98.3	96.4	95.2	96.3
	195					39.7	37.6	37.6	35.8	38.3	38.2	36.6	36.9	41.6	40.2	41.8	38.5	47.7	46.1	44.7	46.9	58.8	59.6	58	60.5	74.4	72.5	72.3	77.2	83.6	83.9	81.9	84.9	94.8	91.8	88.9	91.3	99.3	93.9	93.3	98.8	99.9	96.7	93.6	97.1	98.9	96.3	95.6	98
	198					38.9	37.9	37.4	35.5	38.7	38.4	36.2	35.7	41.1	40.2	40.7	38.1	46.9	46.2	45.3	46.9	60.1	58.3	56.5	61.1	74.8	72.2	71.4	76.5	84	82.4	82.4	85.4	96.8	91.9	91	92.7	99.2	96.1	92.1	95	99.3	96.9	93.8	95.5	100	97.2	94.3	97.7
	201					39.2	37.1	36	34.9	37.5	37.4	35.5	35.3	40.3	40.2	40.1	38.3	46.9	46.1	44.5	46.1	58.4	58.1	56.4	59.9	73.9	71.7	72.2	75.8	85	83.9	81.9	84	97.6	92.3	89.2	91.6	101	92.5	94.1	94.4	98.5	96.9	93.6	96.8	101	96.6	95.2	95.7
	204.001					38.1	36.5	35.3	34.4	38.4	36.7	35.4	34.5	40	38.6	39	37.1	45.2	44.2	44.2	46.2	56.9	57.5	56	59	70.4	70.7	69.3	76.2	82.8	82.4	80.2	83.5	94.3	91	87.2	91.1	96.6	94.4	88.9	94.4	98.5	94.5	92.5	93.6	98.2	94.3	95.2	96.8
	207					37.6	36.5	36.2	33.9	37.1	37.4	35.2	34.9	39.3	39.6	38.4	38	45.8	44.7	43.7	45.2	57.7	56.7	55.9	59.8	73.3	71.6	70.6	74.7	82.9	83	80.4	84.7	95	91.8	88.4	87.9	100	92.6	92.7	96.7	99.6	97.6	94.2	96.4	100	95.7	95.2	97
	210.001					37.4	36.4	34.8	33.9	37	36.2	34.7	34.8	39.5	38.6	39	37.1	45.9	44.6	42.8	45.3	57.5	55.9	55.3	58.7	72	71	70.5	74.9	82.9	83.2	81.8	84.1	94.8	90	86.8	89.9	98.8	93.1	93.4	96.4	99.7	96.5	93.8	94.6	99.7	95.9	96.9	96.6
	213.001					36.6	36	34.5	33.3	35.8	36.2	33.8	34.1	39.4	37.8	38.2	36	45.2	43	41.7	44.4	55.9	55.7	54.1	58.3	73.1	69.6	69.5	74.4	82.2	80.9	79.6	82.6	94.2	90.5	88.4	91.3	97.6	93.4	91.8	95.5	98.4	96.5	94.6	92.2	99.9	96.7	96.1	97
	216.002					36.1	36.3	33.9	33.3	36.3	36.2	34	34.1	38.8	38.2	37.4	35.3	44.3	44.1	42	44.5	55.1	54.9	54.1	57.2	71.1	69.8	69.4	74.1	82.2	80.3	79.1	82.6	94.4	90.1	87.3	91.9	98.4	92.9	92.4	94.6	97.9	95	92.9	93.6	99.7	94.9	96.6	98.1
	Time (min)
Figure S3D	Log([Compound A]), uM	0			15			30			45			60			75			90			105			120
	1.30103	100	100	100	100	100	100	100	100	100	100	100	100	100	100	100	100	100	100	100	100	100	100	100	100	100	100	100
	0.823909	101.239	100.091	103.656	101.293	99.4659	102.065	100.846	99.279	99.2806	99.6715	98.9612	100.101	100.244	98.6247	99.5507	100.916	98.4243	98.4431	100.917	98.0744	97.7273	99.7787	98.1711	98.0878	98.0529	98.3028	97.4336
	0.346787	102.307	101.268	102.493	102.222	100.748	100.918	102.77	99.8798	98.9353	101.496	99.6105	97.4874	100.906	99.0373	97.9783	100.102	98.5676	96.487	99.0174	98.3707	97.4327	99.7471	98.0187	95.6106	96.4101	97.9942	95.0442
	-0.130334	102.606	101.449	102.659	101.091	100.961	101.377	100.654	99.7597	99.2806	99.8905	99.3508	98.258	99.2685	98.7622	97.866	99.2879	98.1379	96.5669	99.4104	97.7782	96.8855	97.6921	98.3235	95.2195	97.1098	97.6856	95.6637
	-0.607454	105.724	103.079	103.323	103.475	102.136	101.836	103.963	100.841	99.3381	103.175	100.13	98.0235	102.16	99.3124	97.7911	101.39	98.5676	96.5269	101.802	98.5188	96.4646	100.032	98.6283	96.5233	97.9312	98.1485	95.8407
	-1.08457	104.699	103.079	104.819	102.505	102.671	102.754	103.309	101.202	100.633	101.423	100.39	99.2295	100.313	99.8625	98.9143	100.475	99.1405	97.8842	101.179	98.3707	97.601	99.5258	98.4759	97.8705	99.3003	97.6856	96.0177
	-1.5617	106.365	104.528	105.151	105.455	103.846	103.212	104.963	102.764	101.007	103.467	101.558	99.464	101.533	101.375	100.112	102.272	100	98.4431	101.998	100.296	98.9057	100.885	100.152	96.9144	100.304	99.2285	97.0796
	-2.03882	104.144	101.54	104.32	102.667	100.961	102.754	102.232	100.481	100.345	100.73	99.7403	99.0285	100.07	99.5874	100.15	100.203	98.9973	98.483	100	98.815	98.2744	100.537	98.6283	98.1747	98.0225	98.3028	98.0973
	-2.51599	100.94	99.4566	102.991	98.8283	99.7864	102.295	99.8846	98.9184	100.374	97.9197	98.4418	99.263	96.1686	98.0746	99.3635	97.5585	97.8514	97.8842	97.0521	97.7782	99.032	95.5422	98.3235	96.3494	94.2805	97.8399	96.6814
	-2.99311	99.0602	98.3697	102.326	97.8182	98.5045	102.065	97.9608	98.3176	100.259	97.0438	97.7926	98.928	96.0989	97.5245	99.2512	95.1848	97.4216	98.1238	94.8903	97.6301	98.1481	94.6886	97.7138	98.2182	93.3982	97.377	97.6991
	-3.4698	97.8642	97.1923	99.8338	98.0606	97.6499	100.459	98.1916	97.5965	98.9065	95.5109	97.2732	98.1575	95.0192	97.5245	98.6148	94.8796	96.8487	97.006	94.5627	96.7413	96.9697	94.3724	97.5614	98.6528	91.2382	96.9142	97.2566
	-3.94692	95.6002	95.2904	99.1692	94.1414	96.368	100	94.9596	96.6351	98.7626	93.7226	96.8836	98.4925	92.79	96.8368	98.3152	93.7945	96.8487	98.8024	92.925	97.0376	98.2744	94.0563	98.3235	98.9135	91.2078	98.1485	98.5398
[truncated: 4 more columns]

## Sheet: Supplementary Figure S5
Figure S5A-F	[MTA], uM
	Compound	Log([Compound]), uM	300	300	300	100	100	100	33.3333	33.3333	33.3333	11.1111	11.1111	11.1111	3.7037	3.7037	3.7037	1.23457	1.23457	1.23457	0.411523	0.411523	0.411523	0	0	0
	LLY-283	1	20.3468	23.183	26.4343	14.17	15.4513	16.0089	11.5172	13.2141	13.0153	9.95849	12.0698	12.4834	9.1942	11.6153	11.4531	9.5717	11.2718	12.1864	9.28803	12.0071	11.7017	9.20781	10.6109	11.7597
	LLY-283	0.522879	40.1601	47.3475	51.7962	31.265	35.0838	34.5284	27.4586	29.507	28.8624	22.4621	26.356	27.6379	22.0158	25.834	25.6344	21.788	25.02	26.8661	21.2368	25.8807	25.464	21.5078	23.2472	24.8234
	LLY-283	0.045757	52.219	59.3358	68.0582	41.286	47.5335	45.9913	36.054	39.7129	38.3944	31.1657	35.3181	36.8277	29.7669	34.3416	34.6491	29.797	32.8684	35.9085	29.3841	35.086	33.9111	28.785	31.0203	34.3587
	LLY-283	-0.43136	68.916	77.0886	85.4079	62.274	70.8148	66.1535	56.6145	59.8793	57.6387	47.7075	53.0117	55.3842	46.3334	52.6488	52.0114	47.473	50.0765	54.5037	45.9998	54.6984	52.3229	47.1876	48.8122	53.8089
	LLY-283	-0.90849	79.6956	85.1156	93.7112	74.69	82.6278	78.6703	69.0346	71.2711	68.0067	56.9709	63.4066	63.6422	56.2329	63.3463	61.9157	58.319	62.2077	64.9564	57.8445	67.1261	63.6228	61.8304	62.7229	66.4689
	LLY-283	-1.38561	82.5088	91.7711	98.6748	82.149	91.1051	87.2611	77.4206	80.5284	78.0551	70.3626	76.2408	79.4393	68.1239	74.8316	76.2678	71.218	75.1002	78.7712	71.8607	80.3538	75.5142	76.4406	76.4965	81.1796
	LLY-283	-1.86273	84.8248	94.9387	101.547	86.647	94.7643	89.7458	83.5603	89.1325	84.0956	77.8693	84.4499	87.384	79.904	85.3244	87.1292	79.291	83.7534	89.3915	80.0294	90.0361	84.5602	85.2557	83.6703	88.6884
	LLY-283	-2.33985	88.7353	92.2027	105.094	90.587	100.783	95.2268	95.5	96.5633	91.2425	87.9372	95.4633	97.5941	90.5675	97.6053	97.6887	94.616	94.1438	97.9157	89.3357	96.0865	91.233	96.9536	90.891	102.693
	LLY-283	-2.81697	88.511	98.6842	108.717	93.149	101.697	95.4076	99.0863	98.4273	95.0332	96.2386	99.0051	101.94	96.8264	100.063	100.536	97.413	98.088	100.799	97.9387	98.1109	92.7804	100.789	89.5083	106.12
	LLY-283	-3.29409	92.2154	97.1039	103.615	95.289	101.389	94.4571	100.802	98.5188	95.9102	97.7316	98.2714	103.237	98.0965	100.484	96.9183	99.054	102.065	100.947	95.1985	98.4977	96.6636	103.334	96.2055	110.65
	LLY-283	-3.77121	98.6541	95.3495	96.9667	96.997	99.7651	93.3258	99.8339	99.1596	98.7132	95.402	98.1868	103.077	98.0116	98.3694	100.21	103.21	103.238	102.778	97.6818	97.232	97.0244	107.156	96.1802	99.8627
	LLY-283	Vehicle	100	100	100	100	100	100	100	100	100	100	100	100	100	100	100	100	100	100	100	100	100	100	100	100
	GSK3326595	1	0	0	0	-0.175	-0.0354664	0.101155	0.18622	0.30272	0.381825	0.169433	0.241989	0.404013	0.47525	0.37833	0.436506	0.2909	0.371462	0.467786	0.189649	0.50708	0.361548	0.114993	0.216615	0.214115
	GSK3326595	0.522879	1.41488	1.5166	1.57634	0.8895	0.896793	1.07544	1.02991	1.12561	1.34593	0.96473	1.0187	1.23424	1.35547	1.2208	1.34156	0.8199	1.13457	1.1675	0.880949	1.11111	1.29732	0.774512	0.786653	0.953021
	GSK3326595	0.045757	4.49873	3.92639	4.82673	2.4934	2.90824	2.85364	2.58427	2.85239	2.80641	2.4343	2.31451	2.73486	2.52016	2.89403	3.07156	2.473	2.59216	2.59837	1.94237	2.44221	2.67546	1.76548	2.08634	2.16214
	GSK3326595	-0.43136	11.423	10.7421	12.9299	7.1669	8.52207	7.94335	5.52959	6.13968	6.66762	5.48755	5.80383	6.54413	6.12136	6.41601	6.83593	5.3129	6.30274	5.84536	5.00734	5.83147	6.22714	4.65384	5.14935	5.43684
	GSK3326595	-0.90849	33.3738	33.1135	35.4286	20.482	23.5142	23.5745	15.5056	17.2124	18.6569	14.509	15.741	17.5102	15.4824	16.9975	16.2188	14.114	16.954	15.8025	13.046	15.7755	16.4696	12.8758	14.2358	15.5632
	GSK3326595	-1.38561	60.7935	65.8135	59.9336	46.071	50.2052	54.7144	34.8117	39.7629	42.2346	34.3914	37.9376	41.8221	33.3478	39.1201	38.2364	33.207	39.593	36.5109	31.5307	37.6398	40.251	31.9342	36.2089	36.5003
	GSK3326595	-1.86273	80.4805	86.8181	79.7942	72.314	78.6847	80.0138	61.2435	67.1058	68.4708	61.0304	65.8874	70.3561	60.7952	68.3061	65.5721	59.923	68.5913	61.6691	56.2462	64.6607	70.0638	60.8922	64.517	65.0279
	GSK3326595	-2.33985	89.9746	88.7663	89.7929	86.265	91.0067	90.2092	81.1082	85.1752	82.1067	79.675	83.7282	94.2772	81.6828	88.0651	84.0895	80.821	88.7875	79.7476	71.6659	84.7614	89.949	83.7623	83.8717	78.2023
	GSK3326595	-2.81697	91.8399	93.5619	95.6748	90.837	95.283	97.4285	91.5593	92.5642	88.2684	93.157	93.2672	106.602	92.9583	96.7315	95.5148	90.488	100.129	88.9697	86.6542	92.1104	95.5423	95.1872	87.5542	93.2743
	GSK3326595	-3.29409	99.0125	104.652	99.29	96.221	99.8784	96.4542	97.0319	96.9899	90.9937	96.2172	96.378	108.347	97.356	98.9508	94.2894	97.385	104.316	89.9564	90.4074	98.035	95.1425	99.6753	100.829	100.638
	GSK3326595	-3.77121	93.07	96.3613	98.4562	94.253	97.5832	97.3114	94.8695	96.6317	97.1124	94.4087	95.1329	103.592	98.4538	101.088	101.674	100.64	100.388	90.2748	94.5124	100.802	102.65	102.479	102.185	102.317
	GSK3326595	Vehicle	100	100	100	100	100	100	100	100	100	100	100	100	100	100	100	100	100	100	100	100	100	100	100	100
	MRTX1719	1	0	0	0	-0.165	0.189981	-0.030231	0.12957	0.49265	0.260211	0.148329	0.501014	0.401096	0.45427	0.812857	0.66233	1.2951	1.68589	1.87567	3.49579	4.08741	4.436	6.95639	9.71005	9.69589
	MRTX1719	0.522879	0.285066	0.356638	0.00785793	0.1749	0.634937	0.418199	0.485889	0.61689	0.576181	0.604442	0.646346	0.714825	1.48016	1.27522	1.42381	2.9469	3.31263	4.08748	7.0022	7.76643	8.408	13.3755	18.1548	17.7059
	MRTX1719	0.045757	0.0842242	0.424276	0.479334	0.6382	0.614939	0.584471	0.12957	0.78824	0.780633	0.723106	0.883467	1.0365	2.01772	2.12163	2.25272	5.4123	5.6677	6.88439	12.0422	12.4628	14.26	21.8386	26.1671	26.454
	MRTX1719	-0.43136	0.524781	0.719424	0.699356	0.5389	0.814919	0.700358	0.708588	0.9082	0.901445	1.23113	1.26974	1.33434	3.50167	3.36329	3.48219	8.6375	9.02839	10.6565	17.7658	18.8752	20.5	28.8385	36.3413	35.2706
	MRTX1719	-0.90849	1.39294	1.37121	1.52444	1.196	1.26987	1.37048	1.61963	1.71358	1.76107	2.33619	2.42858	2.31127	6.7497	6.06659	6.43293	15.809	16.382	18.4621	28.5046	30.4854	31.868	42.0179	50.9579	48.5521
	MRTX1719	-1.38561	3.09686	3.33272	3.8111	2.756	2.94471	2.88205	3.14613	3.3329	3.68013	5.54752	5.12105	5.51209	12.6779	12.0698	12.0409	25.32	25.7986	28.6455	42.4984	45.0403	46.496	56.7331	66.709	60.7042
	MRTX1719	-1.86273	11.7072	12.3286	16.2816	8.6461	9.32407	9.5682	9.08612	9.80165	11.203	15.3558	15.3899	15.9565	28.7704	27.3612	27.4649	44.568	44.6503	49.4481	60.0092	61.218	62.532	73.2745	82.4521	72.4127
	MRTX1719	-2.33985	35.8406	35.9282	47.3362	26.312	28.4522	30.2363	27.5054	29.7734	35.2865	38.1466	38.4442	40.0659	54.6336	53.3801	53.3156	65.414	66.8441	70.3585	77.6617	77.933	78.44	83.8761	93.0308	81.7657
	MRTX1719	-2.81697	66.3622	67.0479	79.7501	55.999	58.6191	56.8449	57.6507	62.1257	70.006	67.6827	69.1513	68.9766	77.8581	77.6129	79.3607	83.175	80.3276	90.1569	87.8409	87.9599	90.672	93.2179	96.2437	92.5103
	MRTX1719	-3.29409	88.8047	92.8181	89.9576	79.489	83.6166	76.072	79.6332	84.9548	93.0487	85.9161	86.4497	85.5089	93.6402	93.1094	93.9954	91.405	88.9862	94.5805	96.3519	95.9699	101.864	102.189	97.743	95.7288
	MRTX1719	-3.77121	94.5643	95.831	94.9395	88.428	92.0408	87.7009	85.6865	97.1126	99.5214	95.9395	94.2747	90.2585	97.1078	97.3601	99.8453	97.21	94.5319	99.9378	107.07	99.2692	102.052	91.4279	90.0877	94.4583
	MRTX1719	Vehicle	100	100	100	100	100	100	100	100	100	100	100	100	100	100	100	100	100	100	100	100	100	100	100	100
	TNG908	1	0	0	0	0.2738	-0.0396983	0.0769104	0.556414	0.38542	0.429164	0.719877	0.425154	0.64368	2.18538	1.93174	2.37036	3.8607	3.74046	4.27028	4.37986	4.20552	4.67301	4.07421	4.47374	4.24334
	TNG908	0.522879	0.594415	0.230837	0.283434	0.5425	0.436681	0.444982	0.984765	0.65697	0.781175	1.78593	1.54215	1.4831	5.88494	5.61435	6.02827	10.072	9.7064	10.2425	10.7795	10.8081	11.484	10.5566	11.2288	10.4571
	TNG908	0.045757	0.863976	0.29873	0.402775	1.0747	0.436681	0.708674	1.47494	1.14313	1.29714	2.94245	2.6862	2.59354	9.82421	9.22769	10.0524	16.129	15.631	16.5877	16.6367	16.7193	17.7291	16.4156	17.4283	16.2885
	TNG908	-0.43136	0.9953	0.597461	0.708585	1.395	0.813815	1.0328	2.05343	1.77383	2.0542	5.2555	4.78878	4.8069	15.4375	15.4269	16.4823	25.91	24.8412	26.7097	27.0347	27.6586	29.9678	26.5603	28.5275	27.1616
	TNG908	-0.90849	1.65192	1.13382	1.40225	2.3405	1.91048	2.05461	3.87282	3.49509	3.96374	8.32383	8.10497	7.5623	22.0096	22.1495	23.0854	37.01	34.6115	37.6166	38.2593	39.6865	42.0767	37.7996	41.6821	38.3371
	TNG908	-1.38561	3.15178	2.74968	3.17744	4.7998	4.28742	4.67505	7.40561	6.93763	7.91783	15.2748	15.0388	14.3793	33.8314	33.663	35.7208	49.607	48.7688	52.4013	55.1354	55.5122	59.4364	54.3896	57.9587	54.9072
	TNG908	-1.86273	10.2917	9.74268	10.6064	13.511	12.0633	13.9647	18.5162	17.6288	20.5468	32.5322	33.6335	31.7624	53.6396	55.0506	57.117	68.282	66.5877	71.8643	70.867	72.4159	77.1498	70.1039	76.0314	70.8554
	TNG908	-2.33985	22.4288	21.0265	24.3157	25.12	23.0349	29.2369	32.8284	32.2968	38.6874	46.3947	47.8646	47.6361	66.8478	66.8834	69.2286	80.077	77.6587	82.9344	79.8998	80.6922	82.0547	77.3061	82.7457	77.838
	TNG908	-2.81697	49.0047	52.1692	52.04	50.896	51.7368	62.0557	59.6114	62.0927	69.9007	69.8438	71.3099	69.8524	85.7131	85.6852	85.7857	92.624	88.6846	92.664	87.6309	88.894	92.7016	87.3469	88.0527	86.081
	TNG908	-3.29409	71.1363	72.0076	68.1808	75.397	79.213	88.1888	81.6383	83.856	88.6296	83.3366	80.5782	82.5755	89.5086	97.7951	90.7391	96.767	94.0453	96.0872	96.0914	94.9612	99.6148	90.0297	94.2745	89.4673
	TNG908	-3.77121	84.5659	88.2816	84.8064	86.629	91.9164	91.9738	91.6317	90.5703	97.0537	93.348	90.1674	88.6998	99.0571	101.655	92.1329	101.19	96.5039	94.5019	97.0639	94.9044	99.045	96.6308	94.1819	89.0261
	TNG908	Vehicle	100	100	100	100	100	100	100	100	100	100	100	100	100	100	100	100	100	100	100	100	100	100	100	100
	EPZ015666	1	0	0	0	-0.106	0.29734	-0.111658	0.320221	0.38933	0.114396	0.159453	0.36041	0.239034	0.401426	0.553369	0.158671	0.3343	0.497551	0.240456	0.319557	0.46752	0.121784	0.247014	0.352698	0.0604073
	EPZ015666	0.522879	2.90841	2.95623	2.56628	1.5995	2.28482	1.74085	1.55744	2.22537	1.69305	1.30552	1.86542	1.63969	1.50189	1.94704	1.56165	1.4509	1.85309	1.5946	1.37562	1.79526	1.48104	1.28921	1.64187	1.22972
	EPZ015666	0.045757	8.34953	8.4494	9.49445	5.3406	6.2024	5.79607	4.30843	5.18515	4.75885	3.9996	4.45958	4.74293	3.99003	4.36957	4.49288	3.7164	4.38786	4.49694	3.73121	4.27123	4.22707	3.73904	3.96887	4.05592
	EPZ015666	-0.43136	19.1799	18.8104	19.0891	12.946	13.8811	13.1046	9.73764	10.857	10.7028	8.5141	9.68355	10.3581	8.59951	9.04657	9.51188	8.5073	9.05779	9.67306	8.51239	9.09601	9.71126	8.54736	9.15393	9.03089
	EPZ015666	-0.90849	34.2985	33.1154	34.9568	23.019	24.2358	22.9863	16.8953	18.4533	18.2667	13.4571	15.062	15.8224	13.3543	14.0597	14.5142	14.434	15.3732	16.2118	15.0648	15.8881	16.1815	15.9476	16.366	16.6422
	EPZ015666	-1.38561	58.6475	56.4881	60.1418	42.187	44.554	35.4565	29.6423	31.6684	33.2891	25.9708	28.5952	29.9505	25.2345	26.2994	25.7965	26.09	27.5103	30.3565	29.3505	30.5831	31.098	31.1779	32.0671	33.7375
	EPZ015666	-1.86273	77.5683	76.1228	79.9322	61.135	64.7574	59.4326	46.0755	49.1174	49.4372	42.9326	46.9524	48.0248	42.1255	43.9252	42.294	41.28	43.3771	45.9945	45.6723	47.5857	48.1988	49.8122	49.3453	52.2092
	EPZ015666	-2.33985	88.6319	86.1214	97.5724	77.849	80.0209	73.5624	66.8971	70.0969	73.5975	63.1332	66.1571	68.8417	63.7021	64.0925	59.2593	63.455	63.7884	64.8597	63.2114	65.415	65.547	69.4413	66.2748	80.0095
	EPZ015666	-2.81697	95.1742	99.1686	104.616	88.041	92.9838	81.9774	85.0006	85.8559	90.9673	82.0649	85.144	87.847	82.6107	84.518	81.6986	81.152	83.8707	77.3803	80.3244	80.3456	79.6071	86.2484	77.0625	96.4748
	EPZ015666	-3.29409	99.3522	100.86	99.2756	94.267	97.6526	88.9661	93.9304	91.625	99.3274	92.7549	93.3938	97.5803	95.1898	93.8719	91.7951	90.039	92.1136	84.9104	89.2507	94.3823	91.1648	98.5551	94.8352	105.665
	EPZ015666	-3.77121	96.3726	95.5443	97.5647	95.757	98.8106	95.1835	95.0475	97.0269	99.7758	95.7047	98.59	99.6561	98.9895	98.5366	97.4446	99.585	97.6885	98.7851	96.0192	93.537	99.9804	97.452	102.278	102.541
	EPZ015666	Vehicle	100	100	100	100	100	100	100	100	100	100	100	100	100	100	100	100	100	100	100	100	100	100	100	100
	PF-06939999	0	0	0	0	0	-0.0237079	0.0354018	0.174939	0.22025	0.192968	0.217554	0.0506823	-0.136318	0.119772	0.0930995	0.197895	0.1646	0.0839214	0.148368	0.191542	0.12199	0.24989	0.078448	-0.00913	0.047576
	PF-06939999	-0.47712	1.76485	1.88172	2.18165	1.2512	1.31342	1.4363	0.871265	1.13327	1.32725	0.720647	0.955166	1.18728	0.753302	1.02037	1.33895	0.7578	0.88499	1.21749	0.781133	0.75413	1.33275	0.638283	0.301439	0.908702
	PF-06939999	-0.95424	4.16977	4.88957	5.33219	2.5069	2.5889	3.36317	1.94834	2.20647	3.16751	1.63505	1.90643	2.38336	1.60116	1.89551	2.82947	1.6615	2.037	2.83645	1.68497	1.89272	2.66111	1.38354	1.8269	1.33689
	PF-06939999	-1.43136	10.44	12.4528	12.5494	6.7353	6.91797	8.21828	4.50382	5.0016	6.44797	4.57203	4.63548	5.68577	3.86422	4.55815	6.08421	4.028	4.7263	5.80381	3.89669	4.56545	5.83078	3.35544	4.22928	4.93363
	PF-06939999	-1.90849	25.1243	28.9305	29.7785	15.88	16.1593	19.7744	10.462	11.8693	15.0704	9.08967	10.3665	12.0927	8.12872	9.87599	12.7663	9.1988	10.7725	13.3924	9.08628	10.6096	14.7918	8.57581	10.8061	11.6656
	PF-06939999	-2.38561	46.7437	54.3737	47.0142	33.424	35.1162	42.0877	21.8502	25.7248	31.6845	21.3679	23.9532	28.4244	18.634	22.6641	27.7137	19.966	24.7416	29.499	21.0876	24.1987	32.5077	20.7067	25.1473	27.1944
	PF-06939999	-2.86273	70.4822	77.9134	65.4429	59.881	60.3841	67.8855	45.9644	49.4434	62.3947	47.0052	50.5809	57.6844	42.9476	47.8196	54.8589	45.028	52.0656	57.1871	44.5246	48.9668	58.8865	45.2788	53.3957	51.9007
	PF-06939999	-3.33985	81.7425	87.2639	74.1102	77.553	75.5998	84.2007	69.1181	70.3268	78.1522	71.9355	72.5731	80.4054	67.0628	69.4485	76.9516	70.22	73.004	80.9304	67.2493	70.1453	82.306	71.0419	77.7895	73.5144
	PF-06939999	-3.81697	88.7895	99.2371	78.5724	86.649	84.3954	87.928	83.4391	82.5885	88.0407	87.5416	87.4191	95.5367	84.2279	85.145	91.0821	86.5	94.7892	92.8696	84.8592	81.3722	91.3021	84.5707	93.8662	86.9023
	PF-06939999	-4.29409	89.8956	105.623	83.2586	92.612	86.4912	86.6889	92.0694	90.0449	94.9028	94.9623	92.0195	99.8681	90.8154	90.8092	96.2063	92.342	94.1293	98.2327	93.1913	87.8858	98.4656	96.723	94.2224	93.8865
	PF-06939999	-4.77121	91.8282	104.817	83.7332	91.743	84.9265	90.4516	94.7964	93.1804	93.8768	96.7877	103.096	97.5199	100.492	91.163	114.766	97.385	97.2001	102.675	99.3027	95.6268	103.858	96.9655	106.239	101.798
	PF-06939999	Vehicle	100	100	100	100	100	100	100	100	100	100	100	100	100	100	100	100	100	100	100	100	100	100	100	100
Figure S5G		300	100	33.33	11.11	3.7	1.23	0.41	0	Global (shared)
	Gaddum/Schild EC50 shift, X is log(concentration)
	Best-fit values
	LogEC50	-1.64	-1.64	-1.64	-1.64	-1.64	-1.64	-1.64	-1.64	-1.64
	B	300	100	33.33	11.11	3.7	1.23	0.41	0
	pA2	-2.214	-2.214	-2.214	-2.214	-2.214	-2.214	-2.214	-2.214	-2.214
	SchildSlope	0.9202	0.9202	0.9202	0.9202	0.9202	0.9202	0.9202	0.9202	0.9202
	Bottom	0	0	0	0	0	0	0	0
	Top	100	100	100	100	100	100	100	100
	HillSlope	-1	-1	-1	-1	-1	-1	-1	-1
	EC50	0.02293	0.02293	0.02293	0.02293	0.02293	0.02293	0.02293	0.02293	0.02293
	A2	163.6	163.6	163.6	163.6	163.6	163.6	163.6	163.6	163.6
	95% CI (profile likelihood)
	LogEC50	-1.662 to -1.619	-1.662 to -1.619	-1.662 to -1.619	-1.662 to -1.619	-1.662 to -1.619	-1.662 to -1.619	-1.662 to -1.619	-1.662 to -1.619	-1.662 to -1.619
	pA2	-2.291 to -2.127	-2.291 to -2.127	-2.291 to -2.127	-2.291 to -2.127	-2.291 to -2.127	-2.291 to -2.127	-2.291 to -2.127	-2.291 to -2.127	-2.291 to -2.127
	SchildSlope	0.7435 to 1.131	0.7435 to 1.131	0.7435 to 1.131	0.7435 to 1.131	0.7435 to 1.131	0.7435 to 1.131	0.7435 to 1.131	0.7435 to 1.131	0.7435 to 1.131
	EC50	0.02180 to 0.02403	0.02180 to 0.02403	0.02180 to 0.02403	0.02180 to 0.02403	0.02180 to 0.02403	0.02180 to 0.02403	0.02180 to 0.02403	0.02180 to 0.02403	0.02180 to 0.02403
	A2	133.8 to 195.3	133.8 to 195.3	133.8 to 195.3	133.8 to 195.3	133.8 to 195.3	133.8 to 195.3	133.8 to 195.3	133.8 to 195.3	133.8 to 195.3
	Goodness of Fit
	Degrees of Freedom									261
	R squared	0.9949	0.9956	0.9945	0.9906	0.9978	0.9929	0.9908	0.9972	0.9943
	Sum of Squares	277.2	243.4	281.3	533.2	120	382.1	489.4	156.5	2483
	Sy.x									3.084
	Constraints
	LogEC50	LogEC50 is shared	LogEC50 is shared	LogEC50 is shared	LogEC50 is shared	LogEC50 is shared	LogEC50 is shared	LogEC50 is shared	LogEC50 is shared
	B	B = 300	B = 100	B = 33.33	B = 11.11	B = 3.7	B = 1.23	B = 0.41	B = 0
	pA2	pA2 is shared	pA2 is shared	pA2 is shared	pA2 is shared	pA2 is shared	pA2 is shared	pA2 is shared	pA2 is shared
	SchildSlope	SchildSlope is shared	SchildSlope is shared	SchildSlope is shared	SchildSlope is shared	SchildSlope is shared	SchildSlope is shared	SchildSlope is shared	SchildSlope is shared
	Bottom	Bottom = 0	Bottom = 0	Bottom = 0	Bottom = 0	Bottom = 0	Bottom = 0	Bottom = 0	Bottom = 0
	Top	Top = 100	Top = 100	Top = 100	Top = 100	Top = 100	Top = 100	Top = 100	Top = 100
	HillSlope	HillSlope = -1	HillSlope = -1	HillSlope = -1	HillSlope = -1	HillSlope = -1	HillSlope = -1	HillSlope = -1	HillSlope = -1
	Number of points
	# of X values	33	33	33	33	33	33	33	33
	# Y values analyzed	33	33	33	33	33	33	33	33
Figure S5H		300	100	33.33	11.11	3.7	1.23	0.41	0	Global (shared)
	[Inhibitor] vs. normalized response quad dec two quads
	Best-fit values
	Et	0.004093	0.004093	0.004093	0.004093	0.004093	0.004093	0.004093	0.004093	0.004093
	Ki	0.001793	0.001364	0.002465	0.004004	0.009765	0.04811	0.004418	0.0122
	Kii	0.001808	0.0003106	0.0002654	0.0005224	0.001548	0.001963	0.2092	1.043
	LogKi	-2.746	-2.865	-2.608	-2.397	-2.01	-1.318	-2.355	-1.914
	LogKii	-2.743	-3.508	-3.576	-3.282	-2.81	-2.707	-0.6794	0.0183
	95% CI (profile likelihood)
	Et	0.003583 to 0.004578	0.003583 to 0.004578	0.003583 to 0.004578	0.003583 to 0.004578	0.003583 to 0.004578	0.003583 to 0.004578	0.003583 to 0.004578	0.003583 to 0.004578	0.003583 to 0.004578
	Ki	0.0004222 to 0.004423	1.213e-005 to 0.002960	1.528e-005 to 0.004134	0.0001244 to 0.006302	0.0007356 to 0.01438	0.03692 to 0.06148	0.003388 to 0.005690	0.009825 to 0.01509
	Kii	0.0004222 to 0.004423	1.213e-005 to 0.002960	1.528e-005 to ???	0.0001244 to ???	0.0007356 to ???	0.001318 to 0.002837	0.1669 to 0.2613	0.8396 to 1.294
	LogKi	-3.375 to -2.354	-4.916 to -2.529	-4.816 to -2.384	-3.905 to -2.201	-3.133 to -1.842	-1.433 to -1.211	-2.470 to -2.245	-2.008 to -1.821
	LogKii	-3.375 to -2.354	-4.916 to -2.529	-4.816 to ???	-3.905 to ???	-3.133 to ???	-2.880 to -2.547	-0.7777 to -0.5829	-0.07593 to 0.1121
	Goodness of Fit
	Degrees of Freedom									247
	R squared	0.9917	0.9922	0.9904	0.9982	0.9968	0.9934	0.9909	0.979	0.9927
	Sum of Squares	377.1	279.7	393.7	71.97	146	285.8	385.9	712.6	2653
	Sy.x									3.277
	Constraints
	Et	Et is shared	Et is shared	Et is shared	Et is shared	Et is shared	Et is shared	Et is shared	Et is shared
	Number of points
	# of X values	33	33	33	33	33	33	33	33
	# Y values analyzed	33	33	33	33	33	33	33	33
Figure S5I	Time (min)	100uM MTA, 20nM MRTX1719									100uM MTA									10uM MRTX1719									Vehicle
	0	0.055265	0.055265	0.052638	0.057561	0.05671	0.049686	0.063963	0.058789	0.05433	0.11047	0.11047	0.124121	0.119234	0.107751	0.108823	0.119534	0.11384	0.115134	0.081685	0.081685	0.078005	0.082092	0.085177	0.071708	0.08363	0.083252	0.081197	0.206645	0.206645	0.268444	0.22769	0.238643
	6	0.095787	0.095787	0.086802	0.104127	0.094671	0.081099	0.10731	0.106744	0.09342	0.311925	0.311925	0.303616	0.361561	0.283694	0.284328	0.314964	0.332497	0.319724	0.154998	0.154998	0.141352	0.15567	0.156147	0.135317	0.158809	0.168725	0.154992	0.567459	0.567459	0.623504	0.620109	0.642692
	12	0.126963	0.126963	0.115803	0.134403	0.122705	0.10661	0.137109	0.138998	0.120973	0.529345	0.529345	0.485687	0.591334	0.458614	0.456013	0.504428	0.54053	0.512328	0.20406	0.20406	0.183694	0.203626	0.199127	0.17837	0.200104	0.217281	0.202174	0.89602	0.89602	0.924305	0.928319	0.969906
	18	0.149905	0.149905	0.137156	0.156009	0.14297	0.128125	0.160324	0.160993	0.142295	0.728516	0.728516	0.661132	0.799501	0.630645	0.615818	0.673494	0.723393	0.68892	0.237186	0.237186	0.217245	0.231546	0.227974	0.20767	0.226954	0.246476	0.237107	1.15625	1.15625	1.15686	1.16239	1.2069
	24	0.166871	0.166871	0.156415	0.173028	0.158796	0.145963	0.176428	0.178859	0.160723	0.895881	0.895881	0.809787	0.963742	0.77856	0.759475	0.822698	0.868999	0.840425	0.261072	0.261072	0.241213	0.255152	0.249889	0.23253	0.247711	0.270349	0.259834	1.33333	1.33333	1.31669	1.33198	1.37055
	30	0.180393	0.180393	0.170807	0.185629	0.171417	0.15812	0.188056	0.191678	0.171914	1.03025	1.03025	0.936961	1.08966	0.908623	0.880339	0.948586	0.988702	0.961159	0.279062	0.279062	0.260445	0.268995	0.266432	0.24973	0.261721	0.286171	0.275815	1.44636	1.44636	1.43013	1.42616	1.47699
	36	0.189627	0.189627	0.184908	0.196671	0.183386	0.170165	0.198104	0.199963	0.184074	1.13361	1.13361	1.04236	1.19055	1.01457	0.979617	1.04918	1.08568	1.06058	0.289955	0.289955	0.276019	0.281819	0.27938	0.263441	0.273814	0.298533	0.290815	1.5194	1.5194	1.49639	1.49576	1.55302
	42	0.196829	0.196829	0.193147	0.204036	0.192559	0.176935	0.207241	0.208306	0.191063	1.20071	1.20071	1.12521	1.25727	1.0947	1.05719	1.12702	1.16762	1.1428	0.302039	0.302039	0.287228	0.292821	0.290981	0.27625	0.28611	0.307689	0.300598	1.55515	1.55515	1.5438	1.5581	1.58417
	48	0.203221	0.203221	0.201177	0.210177	0.200275	0.185703	0.213888	0.213402	0.200033	1.26353	1.26353	1.1938	1.30123	1.16393	1.1261	1.18287	1.221	1.19213	0.311788	0.311788	0.297396	0.300187	0.298459	0.287343	0.296799	0.317123	0.307511	1.60347	1.60347	1.57606	1.58388	1.6051
	54	0.211426	0.211426	0.205693	0.216815	0.208259	0.191252	0.214285	0.222396	0.204123	1.30525	1.30525	1.24501	1.34164	1.21492	1.17768	1.2272	1.26663	1.25484	0.319786	0.319786	0.306155	0.309632	0.306893	0.294163	0.303503	0.329943	0.31412	1.6171	1.6171	1.60661	1.59285	1.61605
	60	0.213775	0.213775	0.211023	0.219006	0.208193	0.198746	0.222904	0.224797	0.211315	1.34034	1.34034	1.2815	1.36592	1.25191	1.22619	1.26995	1.30358	1.27787	0.329642	0.329642	0.314323	0.319282	0.317905	0.299924	0.306303	0.335888	0.328769	1.6314	1.6314	1.60283	1.60701	1.63553
	66	0.217417	0.217417	0.214552	0.22475	0.21471	0.20456	0.226819	0.228923	0.215157	1.37003	1.37003	1.32245	1.40552	1.28507	1.24848	1.29801	1.32203	1.32873	0.33439	0.33439	0.327091	0.322523	0.326379	0.306442	0.315147	0.343798	0.338404	1.64066	1.64066	1.60479	1.60794	1.65349
	72	0.221861	0.221861	0.220935	0.225291	0.21867	0.207003	0.225705	0.233	0.221055	1.39799	1.39799	1.34137	1.42798	1.31894	1.29406	1.33903	1.35356	1.34889	0.34654	0.34654	0.33344	0.329843	0.329907	0.31358	0.320247	0.349789	0.346185	1.64399	1.64399	1.6624	1.59381	1.65451
	78	0.226383	0.226383	0.229981	0.230556	0.222299	0.210252	0.234876	0.237007	0.228844	1.38554	1.38554	1.36622	1.43208	1.34177	1.31745	1.35231	1.36134	1.36196	0.357607	0.357607	0.345311	0.338069	0.336348	0.323555	0.323937	0.357761	0.353614	1.65122	1.65122	1.6438	1.62648	1.65801
	84	0.236856	0.236856	0.234958	0.232667	0.228136	0.215582	0.235034	0.239964	0.232958	1.39765	1.39765	1.40608	1.43809	1.3737	1.32588	1.35803	1.38676	1.38983	0.372271	0.372271	0.348637	0.343265	0.349091	0.330712	0.332917	0.373489	0.354419	1.65813	1.65813	1.65299	1.67021	1.68331
	90	0.24301	0.24301	0.23843	0.237651	0.2357	0.220975	0.247243	0.243003	0.23378	1.40326	1.40326	1.38404	1.46135	1.37378	1.33408	1.36909	1.409	1.41572	0.375388	0.375388	0.353485	0.354822	0.356013	0.338715	0.342659	0.377531	0.368005	1.65291	1.65291	1.66372	1.6626	1.67623
	96	0.249207	0.249207	0.238709	0.245873	0.25272	0.229434	0.258656	0.250261	0.229035	1.40105	1.40105	1.40079	1.48904	1.36259	1.33697	1.38052	1.40171	1.41898	0.374944	0.374944	0.371612	0.360379	0.358928	0.340288	0.352104	0.380449	0.3721	1.65734	1.65734	1.65694	1.66525	1.66697
	102	0.250613	0.250613	0.241563	0.248078	0.251929	0.232292	0.258303	0.273604	0.234444	1.41767	1.41767	1.38776	1.50773	1.36703	1.34444	1.37227	1.41728	1.43427	0.3821	0.3821	0.377567	0.371321	0.365835	0.353632	0.359182	0.37859	0.383233	1.65227	1.65227	1.65788	1.6336	1.65474
	108	0.241409	0.241409	0.253432	0.256379	0.244277	0.234985	0.266025	0.278011	0.243489	1.42275	1.42275	1.39621	1.50286	1.35912	1.36096	1.36281	1.43485	1.41351	0.384781	0.384781	0.384438	0.369006	0.376986	0.357593	0.361042	0.384802	0.393456	1.65444	1.65444	1.64178	1.63169	1.64266
	114	0.24138	0.24138	0.251231	0.259784	0.246637	0.231219	0.260656	0.27294	0.248954	1.41778	1.41778	1.38835	1.48365	1.36743	1.35167	1.37174	1.39854	1.40299	0.401841	0.401841	0.394462	0.381547	0.378988	0.367537	0.368223	0.391614	0.388228	1.66952	1.66952	1.64026	1.63921	1.62237
	120	0.248964	0.248964	0.249356	0.255967	0.251109	0.23588	0.258174	0.268953	0.247645	1.4347	1.4347	1.38376	1.48529	1.3745	1.36987	1.3594	1.41623	1.40375	0.411271	0.411271	0.392063	0.390675	0.382026	0.369961	0.371576	0.394995	0.407344	1.66099	1.66099	1.63631	1.63313	1.60428
	126	0.251373	0.251373	0.257736	0.256534	0.247185	0.239111	0.262929	0.270507	0.248009	1.43369	1.43369	1.38865	1.47411	1.36812	1.37287	1.36414	1.39392	1.40385	0.409822	0.409822	0.396932	0.387661	0.390809	0.383867	0.372344	0.405515	0.4125	1.65514	1.65514	1.63254	1.63058	1.6384
	132	0.253465	0.253465	0.258763	0.26548	0.251735	0.237901	0.259229	0.265056	0.257218	1.42794	1.42794	1.41207	1.48006	1.37179	1.38187	1.38083	1.39653	1.40499	0.41892	0.41892	0.397673	0.40103	0.401484	0.381221	0.381744	0.408681	0.419359	1.65366	1.65366	1.63302	1.63139	1.66154
	138	0.260144	0.260144	0.260606	0.257712	0.255722	0.246364	0.258843	0.265368	0.262121	1.43549	1.43549	1.39995	1.46351	1.38742	1.36727	1.36296	1.41545	1.419	0.423316	0.423316	0.417462	0.39561	0.403266	0.392469	0.390574	0.425257	0.425032	1.65663	1.65663	1.65242	1.61798	1.62271
	144	0.258596	0.258596	0.266426	0.266445	0.257695	0.240359	0.252759	0.261915	0.25309	1.4309	1.4309	1.41436	1.46175	1.38306	1.36342	1.39271	1.39655	1.41389	0.432033	0.432033	0.425568	0.407768	0.401523	0.395396	0.388223	0.413175	0.432463	1.66902	1.66902	1.63786	1.60911	1.61524
	150	0.262228	0.262228	0.271786	0.261607	0.254791	0.243824	0.260332	0.269634	0.259611	1.43029	1.43029	1.40994	1.42195	1.37682	1.38914	1.39251	1.38212	1.42485	0.435389	0.435389	0.422022	0.408459	0.420354	0.400719	0.39264	0.427462	0.445017	1.66632	1.66632	1.65268	1.61676	1.58509
	156	0.260776	0.260776	0.281429	0.273452	0.261781	0.248525	0.260027	0.269092	0.274808	1.43337	1.43337	1.43344	1.4531	1.39215	1.40985	1.40117	1.38846	1.4204	0.445835	0.445835	0.427269	0.423344	0.420462	0.406981	0.399979	0.432043	0.445354	1.68011	1.68011	1.64225	1.61074	1.64687
	162	0.266084	0.266084	0.274125	0.267298	0.261979	0.257853	0.256416	0.27145	0.273995	1.43731	1.43731	1.4165	1.48557	1.39394	1.39262	1.43118	1.37825	1.41886	0.451671	0.451671	0.447634	0.424635	0.415037	0.410237	0.407471	0.443198	0.44792	1.6836	1.6836	1.63989	1.65428	1.65935
	168	0.263012	0.263012	0.283843	0.27525	0.26114	0.258855	0.261328	0.281447	0.270756	1.45017	1.45017	1.42897	1.49458	1.40809	1.42984	1.4242	1.39686	1.44113	0.463191	0.463191	0.439745	0.428464	0.431317	0.422986	0.415232	0.452928	0.463476	1.70093	1.70093	1.61622	1.58221	1.63429
	174	0.273448	0.273448	0.283525	0.276672	0.275193	0.268293	0.261439	0.267725	0.270529	1.45595	1.45595	1.42766	1.4502	1.4146	1.39645	1.38181	1.41966	1.42492	0.47202	0.47202	0.459494	0.443068	0.444201	0.423183	0.415929	0.446414	0.442371	1.66678	1.66678	1.69704	1.63378	1.63068
	180	0.276168	0.276168	0.284074	0.283032	0.266431	0.275445	0.264885	0.280269	0.275133	1.46639	1.46639	1.4423	1.45204	1.42641	1.44201	1.43016	1.42949	1.41274	0.460166	0.460166	0.470391	0.432712	0.447169	0.434424	0.413674	0.46267	0.462187	1.70733	1.70733	1.6473	1.64284	1.64333
	186	0.279801	0.279801	0.291571	0.289722	0.282175	0.275112	0.264186	0.288892	0.287521	1.45667	1.45667	1.43924	1.4599	1.39513	1.42839	1.47502	1.41481	1.42954	0.486473	0.486473	0.472666	0.451228	0.426146	0.434344	0.419567	0.45515	0.477246	1.7002	1.7002	1.69962	1.62706	1.62173
	192	0.280723	0.280723	0.299802	0.273254	0.274225	0.263668	0.285743	0.293381	0.285459	1.4816	1.4816	1.49864	1.47485	1.45631	1.42164	1.40913	1.44847	1.4166	0.499883	0.499883	0.463241	0.466379	0.45185	0.446188	0.434046	0.466549	0.495173	1.72203	1.72203	1.72011	1.65853	1.66288
	198	0.286902	0.286902	0.302401	0.290283	0.284979	0.284702	0.272381	0.294728	0.272727	1.49939	1.49939	1.47372	1.48606	1.48037	1.44809	1.44351	1.42882	1.42182	0.488094	0.488094	0.464916	0.459974	0.467654	0.457623	0.439934	0.487249	0.486842	1.72902	1.72902	1.71402	1.71057	1.60099
	204	0.291113	0.291113	0.293931	0.292445	0.278619	0.299137	0.275523	0.301149	0.297855	1.4876	1.4876	1.50103	1.4792	1.45454	1.49134	1.42731	1.45744	1.48592	0.519705	0.519705	0.488205	0.472063	0.468203	0.463222	0.454437	0.497439	0.497261	1.72867	1.72867	1.69935	1.67405	1.65499
	210	0.287604	0.287604	0.299252	0.296921	0.2912	0.281174	0.275326	0.293102	0.304215	1.46392	1.46392	1.49708	1.49375	1.41498	1.48087	1.44093	1.4645	1.45916	0.508292	0.508292	0.510264	0.482229	0.475304	0.436706	0.457855	0.51613	0.50121	1.77853	1.77853	1.74915	1.66967	1.64111
	216	0.298772	0.298772	0.316712	0.298645	0.297002	0.292498	0.279775	0.308651	0.302526	1.4479	1.4479	1.49684	1.47104	1.48698	1.4781	1.42791	1.50553	1.45218	0.538537	0.538537	0.504411	0.472132	0.480362	0.46828	0.456963	0.509759	0.491103	1.78693	1.78693	1.70182	1.64546	1.68756
	222	0.315296	0.315296	0.337218	0.325473	0.304457	0.280465	0.298387	0.307622	0.295871	1.50714	1.50714	1.53157	1.43705	1.46862	1.52789	1.44022	1.43477	1.42664	0.536289	0.536289	0.494668	0.489041	0.497716	0.486813	0.470852	0.49937	0.491823	1.77201	1.77201	1.6741	1.68144	1.69277
	228	0.318111	0.318111	0.318707	0.304338	0.307596	0.300112	0.296532	0.302042	0.300523	1.53011	1.53011	1.46877	1.48058	1.50236	1.50157	1.47514	1.43726	1.55052	0.553149	0.553149	0.486566	0.490336	0.525274	0.491285	0.484806	0.487139	0.506248	1.77786	1.77786	1.72496	1.66461	1.71155
	234	0.317515	0.317515	0.312465	0.315964	0.298849	0.296712	0.284075	0.311684	0.31254	1.53093	1.53093	1.50924	1.53538	1.47817	1.48484	1.41192	1.47954	1.50463	0.540919	0.540919	0.548861	0.478116	0.518491	0.479519	0.470303	0.533167	0.496258	1.69688	1.69688	1.69653	1.67224	1.64922
	240	0.320939	0.320939	0.333429	0.317031	0.303747	0.32633	0.316212	0.357114	0.318203	1.50014	1.50014	1.57381	1.5876	1.49532	1.49119	1.42688	1.46853	1.48251	0.560247	0.560247	0.524027	0.475613	0.51626	0.501345	0.520237	0.496565	0.506325	1.77763	1.77763	1.77641	1.72464	1.73145
	246	0.315083	0.315083	0.353815	0.352422	0.320523	0.31986	0.288706	0.347889	0.29721	1.55663	1.55663	1.50533	1.48626	1.4847	1.45426	1.43994	1.5672	1.56666	0.583031	0.583031	0.52148	0.577818	0.519846	0.48625	0.501586	0.555062	0.519481	1.82063	1.82063	1.76393	1.76071	1.70007
	252	0.346365	0.346365	0.361142	0.311566	0.298481	0.309648	0.304143	0.336353	0.301268	1.59874	1.59874	1.543	1.55392	1.41413	1.55679	1.51612	1.41103	1.40678	0.532293	0.532293	0.547316	0.562456	0.546356	0.540685	0.537773	0.522447	0.520158	1.84662	1.84662	1.7072	1.74788	1.74661
	258	0.323392	0.323392	0.325305	0.299673	0.353602	0.287772	0.30105	0.302419	0.307372	1.55188	1.55188	1.61234	1.42873	1.54819	1.5323	1.48021	1.47964	1.60028	0.567623	0.567623	0.539546	0.579345	0.549609	0.509801	0.527903	0.526022	0.518105	1.7924	1.7924	1.70993	1.68418	1.73872
	264	0.327726	0.327726	0.376269	0.364547	0.344738	0.333015	0.299714	0.322844	0.313933	1.5716	1.5716	1.58386	1.55248	1.45975	1.56301	1.52864	1.52562	1.58742	0.579867	0.579867	0.541018	0.551641	0.497701	0.528655	0.547713	0.565263	0.520764	1.79784	1.79784	1.93646	1.80317	1.72836
	270	0.350881	0.350881	0.346729	0.361952	0.330541	0.344991	0.360753	0.336528	0.327389	1.65039	1.65039	1.5615	1.47854	1.48972	1.53271	1.54144	1.57886	1.52099	0.619198	0.619198	0.559148	0.573302	0.587207	0.553462	0.534759	0.539551	0.487139	1.76396	1.76396	1.85214	1.85185	1.72632
	276	0.365369	0.365369	0.371144	0.350767	0.341811	0.309859	0.363179	0.358809	0.333903	1.6381	1.6381	1.51289	1.54234	1.50799	1.65275	1.4737	1.52896	1.60392	0.658386	0.658386	0.582482	0.57776	0.547392	0.516765	0.585235	0.630495	0.542385	1.78102	1.78102	1.78223	1.7957	1.77912
	282	0.347169	0.347169	0.403854	0.365589	0.324769	0.356036	0.345028	0.341753	0.345663	1.56073	1.56073	1.57857	1.65861	1.55905	1.52615	1.53125	1.56708	1.52997	0.633132	0.633132	0.524575	0.580099	0.57886	0.543749	0.56969	0.628387	0.56816	1.9292	1.9292	1.89837	1.73571	1.81052
	288	0.340339	0.340339	0.398357	0.35043	0.323178	0.294267	0.340816	0.320497	0.343706	1.60462	1.60462	1.6099	1.76927	1.56813	1.61208	1.52779	1.6265	1.54391	0.597522	0.597522	0.558464	0.637666	0.500147	0.521389	0.590357	0.630872	0.580352	1.76383	1.76383	1.76708	1.76958	1.62101
	294	0.371196	0.371196	0.354502	0.356121	0.310019	0.312233	0.384591	0.351891	0.328638	1.57673	1.57673	1.60818	1.77464	1.55377	1.52424	1.58926	1.61693	1.60016	0.670813	0.670813	0.591573	0.613796	0.621935	0.56244	0.556565	0.660198	0.547676	1.73315	1.73315	1.8924	1.75588	1.76267
	300	0.386656	0.386656	0.390499	0.336179	0.363074	0.354468	0.346831	0.376612	0.310881	1.63756	1.63756	1.6944	1.63423	1.62368	1.61936	1.63288	1.59899	1.54107	0.617975	0.617975	0.558533	0.594583	0.626993	0.570064	0.593047	0.695796	0.520828	1.81329	1.81329	1.79627	1.80123	1.71306
	306	0.397802	0.397802	0.375176	0.374029	0.385573	0.3029	0.4	0.352605	0.343242	1.62333	1.62333	1.90802	1.4324	1.60621	1.6402	1.62311	1.65543	1.53732	0.666533	0.666533	0.640945	0.678151	0.568326	0.574972	0.572135	0.682403	0.561331	1.83452	1.83452	1.91676	1.97008	1.83352
	312	0.400942	0.400942	0.318521	0.411379	0.410696	0.340241	0.413005	0.347249	0.333333	1.58382	1.58382	1.72564	1.727	1.71576	1.63897	1.54922	1.59934	1.62275	0.770524	0.770524	0.570017	0.663646	0.577324	0.605965	0.654649	0.610185	0.633199	1.78221	1.78221	1.85188	1.9009	1.73138
	318	0.429005	0.429005	0.346697	0.359703	0.45594	0.401377	0.421573	0.33123	0.327736	1.64678	1.64678	1.58801	1.53751	1.67151	1.60319	1.57895	1.48189	1.64728	0.678813	0.678813	0.589762	0.656802	0.702811	0.576314	0.585242	0.612967	0.595878	1.9249	1.9249	1.67688	1.78652	1.68278
	324	0.421041	0.421041	0.390021	0.337089	0.418504	0.424753	0.427916	0.32344	0.328242	1.6142	1.6142	1.63924	1.82458	1.59034	1.63488	1.6115	1.67863	1.5778	0.714356	0.714356	0.621382	0.626251	0.615311	0.600468	0.68	0.557477	0.569231	1.85786	1.85786	1.96525	1.88012	1.87679
	330	0.41035	0.41035	0.448081	0.428793	0.311753	0.348908	0.491105	0.339293	0.367388	1.75493	1.75493	1.64242	1.65064	1.66882	1.65891	1.72229	1.58955	1.74423	0.69528	0.69528	0.566231	0.59941	0.610244	0.633723	0.580645	0.662542	0.586029	1.96944	1.96944	1.9218	1.70662	1.93431
	336	0.388434	0.388434	0.4124	0.383576	0.371616	0.419225	0.362254	0.427114	0.392689	1.73356	1.73356	1.65621	1.4963	1.56554	1.7322	1.48127	1.69179	1.75395	0.681781	0.681781	0.606061	0.662264	0.660021	0.593725	0.674534	0.669988	0.684601	1.90679	1.90679	1.93311	1.87761	1.69501
	342	0.342046	0.342046	0.386902	0.440341	0.386322	0.454274	0.449405	0.436227	0.333074	1.76261	1.76261	1.56283	1.63077	1.65844	1.71808	1.39869	1.76151	1.56098	0.74099	0.74099	0.610024	0.724232	0.691573	0.62069	0.693548	0.633894	0.573477	1.89074	1.89074	1.79244	1.95735	1.6759
	348	0.32423	0.32423	0.365909	0.399758	0.476785	0.438472	0.43024	0.396347	0.340853	1.67063	1.67063	1.79048	1.68708	1.59665	1.8454	1.69481	1.62512	1.64027	0.6285	0.6285	0.697917	0.660667	0.658824	0.603632	0.616922	0.656164	0.516506	1.83719	1.83719	1.86013	1.8495	1.855
	354	0.41944	0.41944	0.439566	0.444586	0.387755	0.403742	0.404974	0.391507	0.378049	1.78601	1.78601	1.84755	1.58544	1.84253	1.8015	1.53409	1.5229	1.94205	0.771175	0.771175	0.678123	0.626667	0.674419	0.536355	0.633929	0.676718	0.637529	2.00143	2.00143	1.93268	1.84639	1.77747

## Sheet: Supplementary Figure S6
Figure S6A	Log[CBH-002], uM	Technical replicate
	0	182.86	189.2	181.37	161.48
	-0.30103	136.28	138.14	136.54	125.03
	-0.60206	91.83	89.23	87.7	85.18
	-0.90309	51.42	50.43	51.6	51.44
	-1.20412	32.89	32.62	32.14	32.19
	-1.50515	25.12	24.45	24.26	24.37
	-1.80618	21.99	20.73	20.16	20.29
	-2.10721	18.66	16.99	18.09	18.14
	-2.40824	15.9	13.85	14.51	14.96
	-2.70927	12.01	11.42	11.8	12
	-3.0103	9.85	9.71	9.93	10.05
	Vehicle	8.95	8.54	8.71	8.86
Figure S6B		[CBH-002], uM
	Log([Compound]), uM	0.25			0.13			0.06			0.031			0.016			0.008			0.004			0.002
	1	13.96	20.67	19.41	10.51	14.59	14.83	8.91	12.02	11.67	8.13	10.24	9.77	7.33	8.65	8.59	7.39	7.92	7.9	7.34	7.47	7.43	7.21	7.51	7.22
	0.522879	21.81	28.78	27.76	14.98	19.45	19.99	11.24	14.43	14.84	9.16	11.94	11.45	8.03	9.43	9.29	7.56	8.56	8.32	7.5	7.83	7.69	7.35	7.52	7.34
	0.045757	33.45	47.27	42.69	21.66	29.13	29.38	14.7	20.24	19.33	10.74	14.76	14.26	9.07	11.01	10.58	8.01	9.11	8.81	7.68	8.12	8.03	7.32	7.86	7.65
	-0.43136	49.63	82.65	68.45	34.09	51.18	47.65	20.8	31.14	31.64	13.62	20.04	20	10.55	13.62	14.24	8.92	10.56	10.68	8.15	8.86	8.96	7.72	7.94	8.03
	-0.90849	72.35	104.57	93.67	48.18	67.42	63.11	26.66	38.22	38.35	16.39	24.24	22.99	12.07	15.47	15.38	9.73	11.78	11.44	8.71	9.58	9.19	8.06	8.31	8.22
	-1.38561	84.27	119.03	113.46	51.25	74.61	67.72	29.06	42.42	39.85	17.96	25.35	24.77	12.69	16.45	15.77	10.39	12.37	12.23	9.07	10.04	9.95	8.28	8.75	8.74
	-1.86273	89.91	128.7	114.83	55.17	72.91	69.1	30.95	40.06	39.4	20.29	24.87	23.64	15.02	17.29	16.07	11.69	13.15	12.5	9.81	10.63	10.57	8.62	9.37	9.04
	-2.33985	89.31	121.51	110.44	56.05	72.16	67.96	33.49	39.82	38.95	22.69	26.21	25.2	17.36	18.67	17.28	13.71	15.36	14.34	11.08	12.56	11.8	9.86	10.4	9.98
	-2.81697	88.27	121.28	108.4	55.06	75.36	68.29	36.96	43.66	40.66	24.64	27.79	25.83	19.64	20.47	19.48	16.37	17.53	15.89	13.11	15.17	13.34	11.15	12.68	11.82
	-3.29409	91.35	126.99	110.28	54.69	75.01	65.53	35.62	44.61	40.8	25.36	30.52	27.22	20.05	22.93	20.52	17.62	18.61	16.62	13.69	15.96	14.15	11.35	13.38	12.55
	-3.77121	94.06	125.89	114.67	59.66	70.46	69.46	38.04	43.88	43.08	27.15	28.31	27.13	22.3	20.36	21.53	19.06	16.7	17.74	14.21	15.29	14.84	10.65	13.18	13.29
	Vehicle	95.62		114.38	56.43	64.65	70.14	37.46	42.19	44.47	27.51	30.04	30.9	22.77	22.91	23.01	18.73	19.92	18.98	15.23	16.22	16.84	11.9	13.16	13.98
Figure S6C	log([CBH-002]), uM	CBH-002 + DMSO			CBH-002 + GSK3326595
	-0.60206	100	100	100	12.6717	16.8431	16.7636
	-0.90309	97.4927	95.8339	97.4011	9.23679	13.3988	13.2855
	-1.20412	93.7318	88.7552	91.9231	5.8269	8.08282	8.04493
	-1.50515	89.7202	77.147	81.0831	3.29455	4.17374	4.33599
	-1.80618	79.9418	55.2096	56.8522	1.58961	1.87413	2.06393
	-2.10721	57.6271	32.8998	32.0743	0.712065	0.80157	0.89655
	-2.40824	31.5515	15.8288	15.9084	0.22064	0.238065	0.31486
	-2.70927	16.207	7.58769	7.57531	0	0	0
Figure S6D		[CBH-002], uM
	Log([Compound]), uM	0.25			0.125			0.063			0.031			0.016			0.008			0.004			0.002
	1	15.58	19.082	16.8497	10.8869	17.1564	15.8063	6.69964	11.4403	10.1369	3.69267	6.66	5.51778	1.66929	2.96405	2.60331	0.694132	1.37197	1.08102	0.255733	0.422665	0.397001	0	0	0
	0.522879	18.306	21.7355	21.2127	14.3154	19.3791	19.1419	9.20076	12.7407	12.5726	5.04159	7.64577	7.64764	2.39995	3.77022	3.78492	1.04541	1.8527	1.59471	0.438399	0.621168	0.619644	0.075877	0.093175	0.100591
	0.045757	24.1513	25.3356	24.2855	17.1538	21.6572	22.3742	10.4373	14.3598	14.4597	5.80036	8.51946	8.60527	2.79339	4.15508	4.45419	1.30958	2.09847	2.10169	0.55362	0.742701	0.867769	0.182666	0.097226	0.195818
	-0.43136	35.6452	33.1947	32.8652	24.2075	26.2592	28.0154	14.1468	17.2955	17.8986	7.54272	9.76179	11.222	3.80508	5.06657	5.5379	1.8379	2.50628	2.51613	0.772819	1.02493	1.11858	0.33161	0.425365	0.342011
	-0.90849	54.7549	44.8767	47.5409	36.2073	35.6578	39.8409	20.217	23.1264	25.5623	10.7464	13.8737	15.357	5.60364	7.31493	8.43627	2.68098	4.02409	4.35896	1.32363	1.94588	2.11376	0.584532	0.772409	0.865087
	-1.38561	73.8647	64.4908	67.8912	53.9119	54.9059	58.1325	33.9591	35.4741	36.9238	19.1772	21.8692	23.9837	10.9712	12.3383	13.0018	5.57554	7.11373	7.31635	3.07442	3.85935	4.10279	1.8379	2.09982	1.91258
	-1.86273	88.478	81.419	85.7375	73.5836	73.3532	77.9101	53.3498	54.336	56.0187	35.6452	38.0547	38.5829	22.2965	23.5841	24.5363	13.0227	15.0984	15.0015	7.14928	8.80844	8.39469	3.60836	4.7884	4.61514
	-2.33985	95.2226	90.8432	95.299	87.6349	87.3214	90.193	74.1457	73.8947	78.5298	57.5652	59.0569	62.4767	41.2657	42.3947	47.0916	25.6969	29.5528	29.4183	15.4957	16.7175	16.8256	7.76754	8.77738	8.58515
	-2.81697	96.3467	96.2095	98.6682	93.2554	93.7829	95.5243	83.9816	86.1696	88.4186	73.5836	76.7751	77.0303	57.5652	58.5721	58.4383	37.3314	38.9324	37.0297	21.7626	20.1178	20.2645	10.4935	10.3776	9.97197
	-3.29409	98.5949	98.1581	100.718	95.2226	96.2784	97.9788	89.8831	91.2577	92.8137	83.1385	85.5457	84.0422	68.5252	68.3717	65.7949	45.2001	45.055	40.584	24.2918	22.7861	21.6996	10.8307	11.4295	9.5696
	-3.77121	99.719	99.1074	101.465	96.9087	98.5646	99.3053	92.6933	93.5493	93.6024	87.9159	87.5766	87.1162	75.5508	73.7313	69.9232	48.5724	48.5673	41.9091	27.2145	22.9076	20.6494	11.8424	11.0824	9.51998
	Vehicle	100	100	100	96.9087	96.9765	97.7991	93.5364	94.0881	91.7166	89.04	88.8689	85.4263	73.5836	72.0542	65.4582	49.1344	48.4147	38.7666	25.5845	22.327	19.3391	11.8424	10.5747	8.81986
Figure S6E
		[CBH-002], uM
	Log([Compound]), uM	0.25			0.125			0.063			0.031			0.016			0.008			0.004			0.002
	0	27.5446	26.7939	31.8239	18.3361	13.9479	19.6678	11.2638	6.72605	11.0664	5.95231	2.95985	5.90089	2.86358	1.42203	2.57157	1.31921	0.584341	1.18634	0.51094	0.16209	0.252115	0	0	0
	-0.47712	35.3386	40.8603	44.6314	24.7734	24.225	31.7847	15.7958	12.5695	19.3204	8.31938	5.57508	9.14617	4.07598	2.77051	4.42742	1.96871	1.19184	2.14438	0.808267	0.514874	0.623284	-0.31176	0.087174	0.134461
	-0.95424	53.8133	55.4852	65.2908	35.3386	40.4803	50.4664	20.9919	23.2633	33.0747	11.3504	11.093	18.6537	5.60591	5.71537	8.27217	2.54604	2.54577	3.89798	1.0392	0.975264	1.43285	0.282894	0.281955	0.497227
	-1.43136	65.6486	74.9809	78.3601	48.0399	59.0566	68.833	28.6993	35.9418	48.5994	14.9587	20.535	30.8813	7.30905	10.7116	15.6717	3.49864	5.30266	7.79175	1.65118	2.39457	2.8559	0.453207	0.954833	1.07149
	-1.90849	84.1233	88.8022	89.3635	67.092	77.6343	83.6868	44.8646	58.6902	67.903	25.0332	36.6146	48.3809	12.5916	21.5879	26.3208	6.38531	11.8012	14.963	3.46978	5.55056	6.76649	1.14023	1.62635	2.45532
	-2.38561	93.938	96.7786	97.1203	83.2573	90.5579	91.8945	63.9166	74.5355	81.3029	40.8233	53.3562	66.4295	25.1487	34.4407	43.9142	13.1979	20.6018	26.4174	7.88638	11.0643	13.3971	3.26771	4.7224	5.88828
	-2.86273	98.8453	99.4906	99.4664	93.072	95.7148	95.1048	81.5253	90.043	88.9644	62.4733	74.699	81.7595	43.1326	56.203	63.8649	26.3033	37.8106	43.8372	16.3732	20.8197	24.119	7.51111	8.83731	10.8648
	-3.33985	101.443	100.157	100.087	96.8247	98.1571	99.9104	90.1853	92.6487	95.1636	78.6386	84.8684	89.7403	60.164	70.9995	78.0422	39.6686	50.9303	60.4263	23.4455	26.7803	32.6993	11.2349	10.8246	14.5638
	-3.81697	101.155	100	100.395	97.402	97.5809	98.5742	93.072	94.7001	95.4647	85.8553	90.6846	92.987	71.9993	78.1832	83.3436	49.7719	59.7595	66.0499	28.6993	31.7751	36.9979	14.5834	13.2233	16.1606
	-4.29409	101.155	101.167	101.252	99.7113	98.2892	99.5448	96.2473	94.9098	94.8947	89.8967	92.315	92.3147	78.35	81.9889	84.6238	57.8546	61.2836	68.7574	32.7406	33.3796	37.2542	16.3732	13.5434	16.732
	-4.77121	102.309	101.079	100.08	100.866	99.1106	97.9663	96.536	94.6728	95.7449	91.9173	92.2265	92.6018	81.2366	83.1821	86.4236	56.4113	62.7125	69.3078	31.0086	32.7585	39.7978	15.2762	13.6755	16.2502
	Vehicle	100	100	100	98.5567	98.3192	98.6792	93.6493	95.1209	96.6175	88.4533	91.1967	91.8441	71.7106	81.7165	85.5468	48.6173	61.8612	69.2658	25.0043	30.4879	39.2963	18.365	13.3963	16.7951
Figure S6F
		[CBH-002], uM
	Log([Compound]), uM	0.25			0.125			0.063			0.031			0.016			0.008			0.004			0.002
	1	70.5449	73.0304	78.625	57.2901	56.717	67.9559	43.5444	41.83	51.4092	28.8169	28.2767	38.1958	16.2985	18.7476	22.9301	7.63377	10.0895	13.66	3.01915	3.13918	4.45285	0	0	0
	0.522879	85.027	84.015	87.5676	72.7541	71.5445	77.3672	57.2901	56.4368	64.8335	42.3171	42.7657	49.3047	26.6078	28.245	33.3881	14.6294	15.6059	19.4185	6.87285	6.82481	7.66164	1.71821	1.59749	1.68386
	0.045757	93.3726	91.9568	94.2181	84.5361	80.6451	87.1046	71.0358	69.5286	74.6955	56.5538	54.9344	62.7084	37.8989	36.1792	44.4846	20.9377	21.4811	26.7445	10.8738	9.76494	12.3132	3.75552	2.75376	4.18842
	-0.43136	94.8454	96.9699	98.3737	89.4453	88.8759	90.5024	78.3996	78.6723	81.3707	63.9175	62.4452	69.7617	43.7899	45.5384	50.9036	25.6259	27.0102	32.3277	12.9848	12.7418	16.1303	5.10555	4.09641	5.52701
	-0.90849	97.7909	97.2412	100.984	93.6181	93.5327	95.5184	84.7815	87.2366	86.7977	72.2631	75.542	74.4407	52.8719	52.9034	55.6428	31.026	35.6531	36.8641	16.3476	17.8525	18.9828	6.65194	5.48977	6.66694
	-1.38561	98.7727	101.786	100.607	95.0908	95.5106	96.8022	89.1998	87.2632	90.7066	79.3814	73.2244	80.4171	62.1993	51.6279	59.8929	37.4079	32.7307	38.3835	20.2749	18.8985	20.6516	8.49288	6.02607	7.48352
	-1.86273	100.982	101.038	101.11	98.7727	95.0972	96.9748	93.6181	90.0423	94.425	85.027	77.0114	86.6634	70.054	55.4264	66.0337	45.0172	36.2249	43.0885	23.9077	18.8224	25.632	9.74472	6.16807	9.13587
	-2.33985	101.473	99.8403	102.24	97.2999	97.373	98.7587	93.8635	90.9869	93.0727	90.1816	83.532	86.1989	73.9814	65.0392	68.9356	48.4536	43.3933	48.5826	25.3805	21.3911	24.5523	9.86745	6.66379	9.02627
	-2.81697	100.491	101.438	102.295	98.7727	96.0532	98.3244	95.3363	92.2699	94.8169	91.8999	87.0299	89.2707	79.8724	71.6206	71.9347	53.3628	50.2954	49.4828	26.1168	22.3103	23.7686	9.74472	7.34589	8.99338
	-3.29409	100	99.4003	100.845	98.7727	94.8145	96.5706	96.0727	91.6867	96.0678	92.1453	86.4112	90.0544	81.3451	72.8947	74.564	56.0628	47.9664	48.0099	27.5896	22.5955	22.7534	10.4075	7.16966	8.37409
	-3.77121	101.718	99.787	99.3574	99.5091	95.9733	95.8404	96.3181	92.9964	94.288	93.8635	87.565	89.8009	79.6269	71.1046	74.6914	55.081	46.147	52.2107	27.835	21.7562	24.4866	10.9229	7.0695	9.21397
	Vehicle	100	100	100	99.2636	95.0884	97.0036	93.6181	92.0202	95.6691	89.6907	87.2087	90.1435	73.245	68.5207	73.6145	43.0535	42.6985	43.8516	18.2621	19.8253	23.0986	8.02651	7.45873	8.681
Figure S6G
		100	25	6.25	1.5625	0.391	0.098	0.024	0
	[Inhibitor] vs. normalized response quad dec two quads
	Best-fit values
	Et	= 9.000e-010	= 9.000e-010	= 9.000e-010	= 9.000e-010	= 9.000e-010	= 9.000e-010	= 9.000e-010	= 9.000e-010
	Ki	0.001645	0.001917	0.001608	0.09539	1.267	3.845	0.02058	9.043
	Kii	0.001645	0.001917	0.008049	0.003647	0.005676	0.01437	6.191	0.02193
	LogKi	-2.784	-2.717	-2.794	-1.02	0.1028	0.5849	-1.687	0.9563
	LogKii	-2.784	-2.717	-2.094	-2.438	-2.246	-1.843	0.7918	-1.659
	95% CI (profile likelihood)
	Ki	0.0007074 to 0.003781	0.001202 to 0.003069	0.001249 to 0.002238	0.05961 to 0.1494	0.7732 to 2.075	2.705 to 5.493	0.01698 to 0.02491	5.629 to 15.31
	Kii	0.0007074 to 0.003781	0.001202 to 0.003069	0.005715 to 0.01048	0.002414 to 0.005662	0.003710 to 0.008623	0.01041 to 0.01977	5.021 to 7.674	0.01392 to 0.03426
	LogKi	-3.150 to -2.422	-2.920 to -2.513	-2.903 to -2.650	-1.225 to -0.8256	-0.1117 to 0.3170	0.4322 to 0.7398	-1.770 to -1.604	0.7504 to 1.185
	LogKii	-3.150 to -2.422	-2.920 to -2.513	-2.243 to -1.979	-2.617 to -2.247	-2.431 to -2.064	-1.983 to -1.704	0.7008 to 0.8850	-1.856 to -1.465
	Goodness of Fit
	Degrees of Freedom	31	31	31	31	31	31	31	31
	R squared	0.9598	0.9912	0.9931	0.969	0.9507	0.9686	0.9873	0.93
	Sum of Squares	1467	324.7	279.1	1286	1390	819.3	289.5	1383
	Sy.x	6.879	3.236	3	6.441	6.697	5.141	3.056	6.679
	Constraints
	Et	Et = 9e-010	Et = 9e-010	Et = 9e-010	Et = 9e-010	Et = 9e-010	Et = 9e-010	Et = 9e-010	Et = 9e-010
	Number of points
	# of X values	33	33	33	33	33	33	33	33
	# Y values analyzed	33	33	33	33	33	33	33	33
